# Supplementary material for: Poly[μ-aqua-diaqua­(μ2-pyrazine-2,3-dicarboxyl­ato)dilithium(I)]
Source: Acta Crystallogr Sect E Struct Rep Online. 2009 Nov 28;65(Pt 12):m1704–5. doi: 10.1107/S1600536809050570 (PMC2971803; doi:10.1107/S1600536809050570)
Supplement: Supplementary file 1 [file e-65-m1704-sup1.cif]

##############################################################################
###                                                                        ###
###        Electronic paper (Acta Crystallographica Section E)             ###
###                                                                        ###
##############################################################################
#                                                                            #
# This CIF contains the data in a paper accepted for publication in Acta     #
# Crystallographica Section E. It conforms to the requirements of Notes      #
# for Authors for Section E, and has been peer reviewed under the auspices   #
# of the IUCr Commission on Journals.                                        #
#                                                                            #
# Full details of the Crystallographic Information File format               #
# are given in the paper "The Crystallographic Information File (CIF):       #
# a New Standard Archive File for Crystallography" by S. R. Hall, F. H.      #
# Allen and I. D. Brown [Acta Cryst. (1991), A47, 655-685].                  #
#                                                                            #
# The current version of the core CIF dictionary is obtainable from          #
# ftp://ftp.iucr.org/pub/cif_core.dic. The current version number is 2.4.    #
#                                                                            #
# Software is freely available for graphical display of the structure(s) in  #
# this CIF.  For information consult the CIF home page http://www.iucr.org/  #
# cif/home.html                                                              #
#                                                                            #
# This file may be used for bona fide research purposes within the           #
# scientific community so long as proper attribution is given to the journal # 
# article from which it was obtained.                                        #
#                                                                            #
##############################################################################
                                             
data_global
_audit_creation_method     'SHELXL-97'
_journal_date_recd_electronic     2009-10-20
_journal_date_accepted     2009-11-24
_journal_name_full     'Acta Crystallographica, Section E'
_journal_year     2009
_journal_volume     65
_journal_issue     12
_journal_page_first     m1704
_journal_page_last     m1705
_journal_paper_category     QM
_journal_coeditor_code     OM2293
_publ_contact_author_name     'Dr Mustafa TOMBUL'
_publ_contact_author_address
;
Department of Chemistry
Faculty of Art and Science
University of Kirikkale
Campus, Yahsihan, Kirikkale
71450 KIRIKKALE
TURKEY
;
_publ_contact_author_email     mustafatombul38@gmail.com
_publ_contact_author_fax     '90-318-3572461'
_publ_contact_author_phone     '90-318-3572478'
_publ_section_title
;
Poly[\m-aqua-diaqua(\m~2~-pyrazine-2,3-dicarboxylato)dilithium(I)]
;
loop_
    _publ_author_name
    _publ_author_footnote
    _publ_author_address
    'Mustafa Tombul' ?
;
Department of Chemistry
Faculty of Art and Science
University of Kirikkale
Campus, Yahsihan, Kirikkale
71450 Kirikkale
Turkey
;
    'Kutalmis Guven' ?
;
Department of Physics
Faculty of Art and Science
University of Kirikkale
Campus, Yahsihan, Kirikkale
71450 Kirikkale
Turkey
;
data_I
_chemical_name_systematic
;
Poly[\m-aqua-diaqua(\m~2~-pyrazine-2,3-dicarboxylato)dilithium(I)]
;
_chemical_name_common     ?
_chemical_formula_moiety     'C6 H8 Li2 N2 O7'
_chemical_formula_sum     'C6 H8 Li2 N2 O7'
_chemical_formula_iupac     '[Li2 (C6 H2 N2 O4) (H2 O)3]'
_chemical_formula_weight     234.02
_chemical_melting_point     ?
_symmetry_cell_setting     monoclinic
_symmetry_space_group_name_H-M     'P 21/c'
_symmetry_space_group_name_Hall     '-P 2ybc'
loop_
    _symmetry_equiv_pos_as_xyz
    'x, y, z'
    '-x, y+1/2, -z+1/2'
    '-x, -y, -z'
    'x, -y-1/2, z-1/2'
_cell_length_a     7.487(3)
_cell_length_b     16.409(8)
_cell_length_c     7.958(2)
_cell_angle_alpha     90.00
_cell_angle_beta     92.92(3)
_cell_angle_gamma     90.00
_cell_volume     976.4(7)
_cell_formula_units_Z     4
_cell_measurement_reflns_used     25
_cell_measurement_theta_min     2.995
_cell_measurement_theta_max     7.920
_cell_measurement_temperature     298.0(10)
_exptl_crystal_description     prism
_exptl_crystal_colour     yellow
_exptl_crystal_size_max     0.4
_exptl_crystal_size_mid     0.2
_exptl_crystal_size_min     0.06
_exptl_crystal_density_diffrn     1.592
_exptl_crystal_density_meas     ?
_exptl_crystal_density_method     'not measured'
_exptl_crystal_F_000     480
_exptl_absorpt_coefficient_mu     0.141
_exptl_absorpt_correction_type     psi-scan
_exptl_absorpt_process_details     '(North <i>et al.</i>,  1968)'
_exptl_absorpt_correction_T_min     0.9477
_exptl_absorpt_correction_T_max     0.9941
_exptl_special_details
;
;
_diffrn_ambient_temperature     298.0(10)
_diffrn_radiation_type     MoK\a
_diffrn_radiation_wavelength     0.71069
_diffrn_radiation_source     'fine-focus sealed tube'
_diffrn_radiation_monochromator     graphite
_diffrn_measurement_device_type     'Rigaku'
_diffrn_measurement_method     \w-2\q
_diffrn_detector_area_resol_mean     ?
_diffrn_reflns_number     6366
_diffrn_reflns_av_R_equivalents     0.1195
_diffrn_reflns_av_sigmaI/netI     0.1266
_diffrn_reflns_theta_min     2.72
_diffrn_reflns_theta_max     40.00
_diffrn_reflns_theta_full     40.00
_diffrn_measured_fraction_theta_max     1.000
_diffrn_measured_fraction_theta_full     1.000
_diffrn_reflns_limit_h_min     0
_diffrn_reflns_limit_h_max     13
_diffrn_reflns_limit_k_min     0
_diffrn_reflns_limit_k_max     29
_diffrn_reflns_limit_l_min     -14
_diffrn_reflns_limit_l_max     14
_diffrn_standards_number     3
_diffrn_standards_interval_count     150
_diffrn_standards_interval_time     ?
_diffrn_standards_decay_%     0
_refine_special_details
;
Refinement of <i>F</i>^2^ against ALL reflections. The weighted <i>R</i>-factor
<i>wR</i> and goodness of fit <i>S</i> are based on <i>F</i>^2^, conventional
<i>R</i>-factors <i>R</i> are based on <i>F</i>, with <i>F</i> set to zero for
negative <i>F</i>^2^. The threshold expression of <i>F</i>^2^ >
\s(<i>F</i>^2^) is used only for calculating <i>R</i>-factors(gt) <i>etc</i>.
and is not relevant to the choice of reflections for refinement.
<i>R</i>-factors based on <i>F</i>^2^ are statistically about twice as large
as those based on <i>F</i>, and <i>R</i>- factors based on ALL data will be
even larger.
;
_reflns_number_total     6045
_reflns_number_gt     2427
_reflns_threshold_expression     I>2sigma(I)
_refine_ls_structure_factor_coef     Fsqd
_refine_ls_matrix_type     full
_refine_ls_R_factor_all     0.1870
_refine_ls_R_factor_gt     0.0623
_refine_ls_wR_factor_gt     0.1555
_refine_ls_wR_factor_ref     0.2112
_refine_ls_goodness_of_fit_ref     0.961
_refine_ls_restrained_S_all     0.961
_refine_ls_number_reflns     6045
_refine_ls_number_parameters     178
_refine_ls_number_restraints     0
_refine_ls_hydrogen_treatment     mixed
_refine_ls_weighting_scheme     calc
_refine_ls_weighting_details
                 'calc w=1/[\s^2^(Fo^2^)+(0.0977P)^2^] where P=(Fo^2^+2Fc^2^)/3'
_atom_sites_solution_hydrogens     geom
_atom_sites_solution_primary     direct
_atom_sites_solution_secondary     difmap
_refine_ls_shift/su_max     0.000
_refine_ls_shift/su_mean     0.000
_refine_diff_density_max     0.493
_refine_diff_density_min     -0.540
_refine_ls_extinction_method     none
_refine_ls_extinction_coef     ?
loop_
    _atom_type_symbol
    _atom_type_description
    _atom_type_scat_dispersion_real
    _atom_type_scat_dispersion_imag
    _atom_type_scat_source
    'C' 'C' 0.0033 0.0016
                         'International Tables Vol C Tables 4.2.6.8 and 6.1.1.4'
    'O' 'O' 0.0106 0.0060
                         'International Tables Vol C Tables 4.2.6.8 and 6.1.1.4'
    'N' 'N' 0.0061 0.0033
                         'International Tables Vol C Tables 4.2.6.8 and 6.1.1.4'
    'H' 'H' 0.0000 0.0000
                         'International Tables Vol C Tables 4.2.6.8 and 6.1.1.4'
    'Li' 'Li' 0.0000 0.0000
                         'International Tables Vol C Tables 4.2.6.8 and 6.1.1.4'
_computing_data_collection
;
MSC/AFC Diffractometer Control Software (Molecular Structure Corporation,
1989)
;
_computing_cell_refinement
;
MSC/AFC Diffractometer Control Software (Molecular Structure Corporation,
1989)
;
_computing_data_reduction
;
TEXSAN (Molecular Structure Corporation, 1993)
;
_computing_structure_solution     'SHELXS97 (Sheldrick, 2008)'
_computing_structure_refinement     'SHELXL97 (Sheldrick, 2008)'
_computing_molecular_graphics
;
Mercury (Macrae <i>et al.</i>, 2008)
;
_computing_publication_material     'publCIF (Westrip, 2009)'
loop_
    _atom_site_type_symbol
    _atom_site_label
    _atom_site_fract_x
    _atom_site_fract_y
    _atom_site_fract_z
    _atom_site_U_iso_or_equiv
    _atom_site_adp_type
    _atom_site_calc_flag
    _atom_site_refinement_flags
    _atom_site_occupancy
    _atom_site_disorder_assembly
    _atom_site_disorder_group
    O O1 -0.01123(18) 0.24672(8) 0.0505(2) 0.0341(3) Uani d . 1 . .
    O O2 0.06063(17) 0.37715(7) 0.09640(16) 0.0236(3) Uani d . 1 . .
    O O3 0.20616(17) 0.43281(7) 0.43623(16) 0.0238(3) Uani d . 1 . .
    O O4 0.39167(18) 0.47554(7) 0.24601(18) 0.0277(3) Uani d . 1 . .
    O O5 0.03262(19) 0.56609(8) 0.21735(17) 0.0252(3) Uani d . 1 . .
    H H5A 0.004(4) 0.5875(17) 0.129(4) 0.043(8) Uiso d . 1 . .
    H H5B 0.147(5) 0.558(2) 0.222(4) 0.069(10) Uiso d . 1 . .
    O O6 0.17467(17) 0.58515(8) 0.56590(16) 0.0224(2) Uani d . 1 . .
    H H6A 0.272(4) 0.613(2) 0.581(4) 0.058(9) Uiso d . 1 . .
    H H6B 0.206(4) 0.5391(19) 0.519(3) 0.048(8) Uiso d . 1 . .
    O O7 -0.2951(2) 0.46974(13) 0.0850(2) 0.0479(5) Uani d . 1 . .
    H H7A -0.316(5) 0.501(2) -0.004(5) 0.082(12) Uiso d . 1 . .
    H H7B -0.394(5) 0.465(2) 0.139(4) 0.064(10) Uiso d . 1 . .
    N N1 0.29092(19) 0.19673(8) 0.21499(19) 0.0228(3) Uani d . 1 . .
    N N2 0.52735(19) 0.30911(9) 0.3651(2) 0.0246(3) Uani d . 1 . .
    C C1 0.0838(2) 0.30153(9) 0.1146(2) 0.0195(3) Uani d . 1 . .
    C C2 0.2524(2) 0.27631(9) 0.2158(2) 0.0172(3) Uani d . 1 . .
    C C3 0.4472(3) 0.17365(11) 0.2881(3) 0.0296(4) Uani d . 1 . .
    H H3 0.4761 0.1185 0.2920 0.036 Uiso calc R 1 . .
    C C4 0.5669(2) 0.22967(11) 0.3582(3) 0.0300(4) Uani d . 1 . .
    H H4 0.6777 0.2118 0.4017 0.036 Uiso calc R 1 . .
    C C5 0.3672(2) 0.33240(9) 0.2984(2) 0.0171(3) Uani d . 1 . .
    C C6 0.31766(19) 0.42055(9) 0.3264(2) 0.0168(3) Uani d . 1 . .
    Li Li1 -0.0795(5) 0.4524(2) 0.2209(4) 0.0289(7) Uani d . 1 . .
    Li Li2 -0.0490(4) 0.63229(18) 0.4210(4) 0.0252(6) Uani d . 1 . .
loop_
    _atom_site_aniso_label
    _atom_site_aniso_U_11
    _atom_site_aniso_U_22
    _atom_site_aniso_U_33
    _atom_site_aniso_U_12
    _atom_site_aniso_U_13
    _atom_site_aniso_U_23
    O1 0.0312(7) 0.0205(6) 0.0488(9) -0.0017(5) -0.0159(6) -0.0045(6)
    O2 0.0304(6) 0.0161(5) 0.0240(6) 0.0064(4) -0.0028(5) -0.0005(4)
    O3 0.0310(6) 0.0158(5) 0.0257(6) 0.0022(4) 0.0123(5) 0.0002(4)
    O4 0.0300(6) 0.0176(5) 0.0367(7) -0.0035(4) 0.0129(5) 0.0050(5)
    O5 0.0298(6) 0.0255(6) 0.0201(6) 0.0068(5) 0.0016(5) 0.0034(5)
    O6 0.0224(5) 0.0192(5) 0.0253(6) -0.0002(4) -0.0005(4) -0.0020(4)
    O7 0.0300(8) 0.0775(14) 0.0371(9) 0.0162(8) 0.0109(6) 0.0208(9)
    N1 0.0256(7) 0.0129(5) 0.0297(7) 0.0026(5) -0.0004(5) -0.0022(5)
    N2 0.0191(6) 0.0208(6) 0.0334(8) 0.0025(5) -0.0024(5) -0.0025(5)
    C1 0.0225(7) 0.0161(6) 0.0197(7) 0.0025(5) -0.0008(5) -0.0017(5)
    C2 0.0178(6) 0.0133(5) 0.0209(7) 0.0012(5) 0.0024(5) -0.0005(5)
    C3 0.0296(8) 0.0169(7) 0.0417(11) 0.0074(6) -0.0043(7) -0.0015(7)
    C4 0.0229(7) 0.0224(7) 0.0438(11) 0.0083(6) -0.0060(7) -0.0020(7)
    C5 0.0180(6) 0.0132(5) 0.0201(7) 0.0007(5) 0.0022(5) 0.0000(5)
    C6 0.0174(6) 0.0120(5) 0.0212(7) -0.0002(4) 0.0016(5) 0.0002(5)
    Li1 0.0367(17) 0.0197(13) 0.0312(17) 0.0031(12) 0.0100(13) 0.0010(12)
    Li2 0.0300(15) 0.0163(12) 0.0294(16) 0.0004(11) 0.0045(12) 0.0027(11)
_geom_special_details
;
All e.s.d.'s (except the e.s.d. in the dihedral angle between two l.s. planes)
are estimated using the full covariance matrix. The cell e.s.d.'s are taken
into account individually in the estimation of e.s.d.'s in distances, angles
and torsion angles; correlations between e.s.d.'s in cell parameters are only
used when they are defined by crystal symmetry. An approximate (isotropic)
treatment of cell e.s.d.'s is used for estimating e.s.d.'s involving l.s.
planes.
;
loop_
    _geom_bond_atom_site_label_1
    _geom_bond_atom_site_label_2
    _geom_bond_site_symmetry_2
    _geom_bond_distance
    _geom_bond_publ_flag
    O5 Li1 . 2.046(4) yes
    O5 Li2 . 2.069(4) yes
    O5 H5B . 0.87(4) ?
    O5 H5A . 0.80(3) ?
    O4 C6 . 1.2517(19) ?
    O6 Li2 . 2.129(4) yes
    O6 H6A . 0.87(3) ?
    O6 H6B . 0.88(3) ?
    O1 C1 . 1.241(2) ?
    O2 C1 . 1.260(2) ?
    O2 Li1 . 1.927(3) yes
    O3 C6 . 1.2552(19) ?
    N1 C3 . 1.335(2) ?
    N1 C2 . 1.337(2) ?
    N1 Li2 2_545 2.317(4) yes
    N2 C4 . 1.338(2) ?
    N2 C5 . 1.342(2) ?
    C2 C5 . 1.400(2) ?
    C2 C1 . 1.519(2) ?
    C5 C6 . 1.513(2) ?
    C4 C3 . 1.382(3) ?
    C4 H4 . 0.9300 ?
    C3 H3 . 0.9300 ?
    Li2 O1 2 1.942(3) yes
    Li2 O3 3_566 1.988(3) yes
    Li2 N1 2 2.317(4) yes
    Li1 O7 . 1.918(4) yes
    Li1 O6 3_566 1.973(4) yes
    O7 H7A . 0.88(4) ?
    O7 H7B . 0.88(4) ?
loop_
    _geom_angle_atom_site_label_1
    _geom_angle_atom_site_label_2
    _geom_angle_atom_site_label_3
    _geom_angle_site_symmetry_1
    _geom_angle_site_symmetry_3
    _geom_angle
    _geom_angle_publ_flag
    Li1 O5 Li2 . . 109.27(14) ?
    Li1 O5 H5B . . 105(2) ?
    Li2 O5 H5B . . 112(2) ?
    Li1 O5 H5A . . 109(2) ?
    Li2 O5 H5A . . 112(2) ?
    H5B O5 H5A . . 109(3) ?
    Li1 O6 Li2 3_566 . 105.71(15) ?
    Li1 O6 H6A 3_566 . 112(2) ?
    Li2 O6 H6A . . 121(2) ?
    Li1 O6 H6B 3_566 . 102.5(18) ?
    Li2 O6 H6B . . 107.5(18) ?
    H6A O6 H6B . . 106(3) ?
    C1 O1 Li2 . 2_545 121.88(15) ?
    C1 O2 Li1 . . 130.35(15) ?
    C6 O3 Li2 . 3_566 138.22(14) ?
    C3 N1 C2 . . 117.34(14) ?
    C3 N1 Li2 . 2_545 136.14(14) ?
    C2 N1 Li2 . 2_545 106.51(13) ?
    C4 N2 C5 . . 117.17(15) ?
    N1 C2 C5 . . 121.12(14) ?
    N1 C2 C1 . . 115.90(13) ?
    C5 C2 C1 . . 122.89(13) ?
    N2 C5 C2 . . 120.88(14) ?
    N2 C5 C6 . . 115.78(13) ?
    C2 C5 C6 . . 123.27(13) ?
    N2 C4 C3 . . 121.58(16) ?
    N2 C4 H4 . . 119.2 ?
    C3 C4 H4 . . 119.2 ?
    N1 C3 C4 . . 121.58(16) ?
    N1 C3 H3 . . 119.2 ?
    C4 C3 H3 . . 119.2 ?
    O1 C1 O2 . . 126.41(15) ?
    O1 C1 C2 . . 117.66(14) ?
    O2 C1 C2 . . 115.79(14) ?
    O4 C6 O3 . . 124.60(14) ?
    O4 C6 C5 . . 119.72(14) ?
    O3 C6 C5 . . 115.64(13) ?
    O1 Li2 O3 2 3_566 126.42(18) ?
    O1 Li2 O5 2 . 121.53(17) ?
    O3 Li2 O5 3_566 . 111.87(15) ?
    O1 Li2 O6 2 . 96.70(15) ?
    O3 Li2 O6 3_566 . 88.14(13) ?
    O5 Li2 O6 . . 88.74(13) ?
    O1 Li2 N1 2 2 77.56(12) ?
    O3 Li2 N1 3_566 2 92.34(14) ?
    O5 Li2 N1 . 2 97.38(14) ?
    O6 Li2 N1 . 2 173.18(17) ?
    O7 Li1 O2 . . 105.65(18) ?
    O7 Li1 O6 . 3_566 101.58(17) ?
    O2 Li1 O6 . 3_566 118.14(18) ?
    O7 Li1 O5 . . 101.05(17) ?
    O2 Li1 O5 . . 110.05(17) ?
    O6 Li1 O5 3_566 . 117.60(17) ?
    Li1 O7 H7A . . 130(3) ?
    Li1 O7 H7B . . 115(2) ?
    H7A O7 H7B . . 109(3) ?
loop_
    _geom_torsion_atom_site_label_1
    _geom_torsion_atom_site_label_2
    _geom_torsion_atom_site_label_3
    _geom_torsion_atom_site_label_4
    _geom_torsion_site_symmetry_1
    _geom_torsion_site_symmetry_2
    _geom_torsion_site_symmetry_3
    _geom_torsion_site_symmetry_4
    _geom_torsion
    _geom_torsion_publ_flag
    C3 N1 C2 C5 . . . . -3.5(2) ?
    Li2 N1 C2 C5 2_545 . . . 176.03(15) ?
    C3 N1 C2 C1 . . . . 173.33(16) ?
    Li2 N1 C2 C1 2_545 . . . -7.18(18) ?
    C4 N2 C5 C2 . . . . -4.0(3) ?
    C4 N2 C5 C6 . . . . 172.98(16) ?
    N1 C2 C5 N2 . . . . 6.5(3) ?
    C1 C2 C5 N2 . . . . -170.03(15) ?
    N1 C2 C5 C6 . . . . -170.25(15) ?
    C1 C2 C5 C6 . . . . 13.2(2) ?
    C5 N2 C4 C3 . . . . -1.1(3) ?
    C2 N1 C3 C4 . . . . -1.6(3) ?
    Li2 N1 C3 C4 2_545 . . . 179.05(19) ?
    N2 C4 C3 N1 . . . . 4.1(3) ?
    Li2 O1 C1 O2 2_545 . . . 176.24(17) ?
    Li2 O1 C1 C2 2_545 . . . 0.7(2) ?
    Li1 O2 C1 O1 . . . . 87.8(3) ?
    Li1 O2 C1 C2 . . . . -96.7(2) ?
    N1 C2 C1 O1 . . . . 5.3(2) ?
    C5 C2 C1 O1 . . . . -177.97(16) ?
    N1 C2 C1 O2 . . . . -170.67(15) ?
    C5 C2 C1 O2 . . . . 6.1(2) ?
    Li2 O3 C6 O4 3_566 . . . 174.97(19) ?
    Li2 O3 C6 C5 3_566 . . . -7.5(3) ?
    N2 C5 C6 O4 . . . . 73.8(2) ?
    C2 C5 C6 O4 . . . . -109.25(19) ?
    N2 C5 C6 O3 . . . . -103.86(18) ?
    C2 C5 C6 O3 . . . . 73.1(2) ?
    Li1 O5 Li2 O1 . . . 2 -174.09(18) ?
    Li1 O5 Li2 O3 . . . 3_566 1.3(2) ?
    Li1 O5 Li2 O6 . . . . 88.83(16) ?
    Li1 O5 Li2 N1 . . . 2 -94.19(16) ?
    Li1 O6 Li2 O1 3_566 . . 2 105.93(16) ?
    Li1 O6 Li2 O3 3_566 . . 3_566 -20.53(16) ?
    Li1 O6 Li2 O5 3_566 . . . -132.46(14) ?
    C1 O2 Li1 O7 . . . . -101.2(2) ?
    C1 O2 Li1 O6 . . . 3_566 11.5(3) ?
    C1 O2 Li1 O5 . . . . 150.45(16) ?
    Li2 O5 Li1 O7 . . . . 91.67(18) ?
    Li2 O5 Li1 O2 . . . . -156.99(16) ?
    Li2 O5 Li1 O6 . . . 3_566 -17.8(2) ?
loop_
    _geom_hbond_atom_site_label_D
    _geom_hbond_atom_site_label_H
    _geom_hbond_atom_site_label_A
    _geom_hbond_site_symmetry_A
    _geom_hbond_distance_DH
    _geom_hbond_distance_HA
    _geom_hbond_distance_DA
    _geom_hbond_angle_DHA
    _geom_hbond_publ_flag
    O5 H5A O2 3_565 0.81(3) 1.92(3) 2.723(3) 172.60(3) yes
    O5 H5B O4 . 0.87(4) 2.28(4) 3.068(3) 152(3) yes
    O6 H6A N2 3_666 0.86(3) 2.00(3) 2.857(3) 169.66(4) yes
    O6 H6B O3 . 0.88(3) 1.86(3) 2.719(3) 163(3) yes
    O7 H7A O4 3_565 0.88(4) 2.02(4) 2.841(3) 154.89(6) yes
    O7 H7B O4 1_455 0.88(4) 1.86(4) 2.730(3) 169.51(6) yes
