# Supplementary material for: Poly[μ-aqua-diaqua­(μ2-pyrazine-2,3-dicarboxyl­ato)dilithium(I)]
Source: Acta Crystallogr Sect E Struct Rep Online. 2009 Nov 28;65(Pt 12):m1704–5. doi: 10.1107/S1600536809050570 (PMC2971803; doi:10.1107/S1600536809050570)
Supplement: Supplementary file 2 [file e-65-m1704-Isup2.hkl]

# 
# h,k,l, Fc-squared, Fo-squared, sigma(Fo-squared) and status flag 
# 
data_I
_shelx_title '  MT_KG' 
_shelx_refln_list_code          4 
_shelx_F_calc_maximum      133.27 
_exptl_crystal_F_000       479.94 
_reflns_d_resolution_high  0.5528 
 
loop_ 
 _symmetry_equiv_pos_as_xyz 
 'x, y, z' 
 '-x, y+1/2, -z+1/2' 
 '-x, -y, -z' 
 'x, -y-1/2, z-1/2' 
 
_cell_length_a     7.4866 
_cell_length_b    16.4090 
_cell_length_c     7.9580 
_cell_angle_alpha  90.000 
_cell_angle_beta   92.921 
_cell_angle_gamma  90.000 
 
_shelx_F_squared_multiplier     1.000 
 
loop_ 
 _refln_index_h 
 _refln_index_k 
 _refln_index_l 
 _refln_F_squared_calc 
 _refln_F_squared_meas 
 _refln_F_squared_sigma 
 _refln_observed_status 
   1   0   0      205.68      303.82      6.58 o 
   2   0   0      681.50      844.46     15.51 o 
   3   0   0     2535.35     2507.93     31.79 o 
   4   0   0     1079.95     1156.92     24.51 o 
   5   0   0       64.33       62.45      4.01 o 
   6   0   0        0.92        6.02      3.61 o 
   7   0   0        1.71        6.12      3.51 o 
   8   0   0      248.99      269.64     13.12 o 
   9   0   0       40.97       62.49      6.10 o 
  10   0   0        1.93       -0.58      9.25 o 
  11   0   0       30.30       15.19     10.90 o 
  12   0   0        3.38        9.97      6.89 o 
  13   0   0       13.64       12.39     11.77 o 
   1   1   0     4153.37     3067.59     20.15 o 
   2   1   0       42.03       48.64      3.17 o 
   3   1   0       82.66      109.20      7.12 o 
   4   1   0     1225.47     1272.76     25.76 o 
   5   1   0       40.43       37.83      3.44 o 
   6   1   0       34.89       34.61      4.18 o 
   7   1   0      211.53      198.14     10.86 o 
   8   1   0       23.05       16.84      4.75 o 
   9   1   0       15.15       14.95      7.63 o 
  10   1   0       27.78        9.95     13.13 o 
  11   1   0       13.44       17.56     10.04 o 
  12   1   0        1.70        9.10      6.95 o 
  13   1   0       11.50        7.49     10.12 o 
   1   2   0      470.50      426.18      8.31 o 
   2   2   0     3295.76     2834.16     27.49 o 
   3   2   0       15.00       15.64      2.06 o 
   4   2   0      775.78      795.24     20.39 o 
   5   2   0      124.83      139.71      7.60 o 
   6   2   0       62.11       63.90      5.04 o 
   7   2   0       55.60       59.60      5.32 o 
   8   2   0       73.95       81.65      6.89 o 
   9   2   0       66.57       64.34      6.79 o 
  10   2   0       58.80       57.55      7.31 o 
  11   2   0       59.74       55.74      8.20 o 
  12   2   0        8.92        5.78     10.20 o 
  13   2   0        0.18        6.04     11.29 o 
   1   3   0      290.78      257.21      7.42 o 
   2   3   0     1288.25     1202.94     18.79 o 
   3   3   0      830.90      851.55     19.14 o 
   4   3   0      210.66      226.44     11.51 o 
   5   3   0       36.44       34.95      3.49 o 
   6   3   0       76.95       77.43      5.14 o 
   7   3   0       25.90       29.07      4.17 o 
   8   3   0       77.97       81.71      6.95 o 
   9   3   0       11.94        9.85      7.32 o 
  10   3   0       72.40       76.52      8.51 o 
  11   3   0        6.73       -6.28     13.56 o 
  12   3   0       15.16       13.24      7.60 o 
  13   3   0        5.08       11.28     10.12 o 
   0   4   0     1312.00     1282.88     16.32 o 
   1   4   0     1104.96     1128.18     16.78 o 
   2   4   0       48.11       55.93      3.62 o 
   3   4   0      672.81      669.99     17.63 o 
   4   4   0      207.35      233.19     12.22 o 
   5   4   0       46.63       45.32      3.64 o 
   6   4   0       61.26       60.99      5.20 o 
   7   4   0      345.73      339.99     20.21 o 
   8   4   0      150.88      143.68      8.18 o 
   9   4   0       19.46       18.92      9.75 o 
  10   4   0       36.87       32.40      6.85 o 
  11   4   0        4.01       -4.71     10.84 o 
  12   4   0        6.36        5.89     10.41 o 
  13   4   0        0.29        9.18      9.96 o 
   1   5   0      358.45      354.40     10.39 o 
   2   5   0      201.62      205.35      8.99 o 
   3   5   0     2460.25     2199.13     32.54 o 
   4   5   0      938.16      882.14     22.94 o 
   5   5   0      356.68      318.76     15.92 o 
   6   5   0       15.18       18.94      3.41 o 
   7   5   0      281.22      289.36     17.44 o 
   8   5   0      108.34      101.44      7.49 o 
   9   5   0        5.01        7.69      6.27 o 
  10   5   0        0.30       -5.08      8.38 o 
  11   5   0        1.49        0.06      8.83 o 
  12   5   0       33.30       33.99      7.98 o 
  13   5   0       16.21       25.11     14.69 o 
   0   6   0     1849.71     1865.30     24.40 o 
   1   6   0     6967.96     5826.65     45.09 o 
   2   6   0       68.12       69.73      4.35 o 
   3   6   0        2.47       -1.34      3.23 o 
   4   6   0      621.05      659.73     20.36 o 
   5   6   0      576.67      587.36     21.18 o 
   6   6   0      282.34      268.82     17.18 o 
   7   6   0       32.44       32.17      4.38 o 
   8   6   0       78.76       77.87      7.03 o 
   9   6   0       35.25       39.79      5.83 o 
  10   6   0        4.78       -1.24     10.97 o 
  11   6   0       28.13       27.23      6.86 o 
  12   6   0       52.62       31.90     17.43 o 
  13   6   0        4.84       -4.65     13.99 o 
   1   7   0      310.37      363.24     12.64 o 
   2   7   0      593.21      635.77     17.58 o 
   3   7   0      248.32      299.44     13.54 o 
   4   7   0      855.58      853.73     24.01 o 
   5   7   0      174.35      150.62      8.15 o 
   6   7   0       76.97       72.08      5.91 o 
   7   7   0       53.47       47.96      5.56 o 
   8   7   0       25.70       17.45      4.82 o 
   9   7   0        3.96       -7.04      9.97 o 
  10   7   0        0.22       13.60      9.29 o 
  11   7   0        0.01       14.55      7.44 o 
  12   7   0       41.33       49.49      9.46 o 
  13   7   0        4.10        7.14     10.08 o 
   0   8   0     2339.39     2276.40     32.46 o 
   1   8   0      482.92      577.94     16.67 o 
   2   8   0      655.70      682.29     19.10 o 
   3   8   0      552.82      583.87     19.04 o 
   4   8   0        3.98        0.21      4.01 o 
   5   8   0      155.17      139.77      8.80 o 
   6   8   0       97.06      100.40      6.38 o 
   7   8   0       39.74       41.79      4.98 o 
   8   8   0       63.80       57.83      6.56 o 
   9   8   0        8.14       -5.02     11.82 o 
  10   8   0       13.64       16.53      5.84 o 
  11   8   0       11.68       21.19     14.66 o 
  12   8   0       16.44       13.36     10.10 o 
  13   8   0        4.61       16.38     11.20 o 
   1   9   0      327.86      350.10     14.51 o 
   2   9   0      159.13      181.01     10.72 o 
   3   9   0      847.78      838.65     23.94 o 
   4   9   0      532.52      503.05     19.99 o 
   5   9   0        0.34       -4.49      4.49 o 
   6   9   0      353.59      307.90     19.72 o 
   7   9   0        4.03        2.47      6.34 o 
   8   9   0       14.58        6.33      8.45 o 
   9   9   0      158.03      164.22     10.95 o 
  10   9   0       46.78       50.57      7.61 o 
  11   9   0        1.55        9.80     10.53 o 
  12   9   0        5.52       -2.05     13.69 o 
   0  10   0        0.54       -1.02      3.75 o 
   1  10   0      506.07      509.18     17.92 o 
   2  10   0      354.15      332.47     14.79 o 
   3  10   0      395.80      434.74     18.31 o 
   4  10   0       23.04       25.13      3.66 o 
   5  10   0      620.06      658.23     25.21 o 
   6  10   0        4.46        1.89      6.95 o 
   7  10   0        4.13        7.89      5.49 o 
   8  10   0       29.01       30.55      5.82 o 
   9  10   0       39.52       50.21      6.05 o 
  10  10   0        0.53       -9.98      9.98 o 
  11  10   0        9.25       17.34     12.78 o 
  12  10   0        0.97       -2.64     10.70 o 
   1  11   0        6.06       12.10      2.61 o 
   2  11   0      344.14      352.55     16.55 o 
   3  11   0      796.50      785.92     25.23 o 
   4  11   0      463.13      441.91     19.65 o 
   5  11   0      181.00      163.15      9.84 o 
   6  11   0      114.21      118.70      7.50 o 
   7  11   0       15.79       15.28      4.66 o 
   8  11   0      188.02      214.51     11.51 o 
   9  11   0        1.84       -4.18      5.74 o 
  10  11   0        2.41        6.86     10.87 o 
  11  11   0        3.48       16.39     11.63 o 
  12  11   0        0.30       -8.15     12.18 o 
   0  12   0       24.12       16.47      3.29 o 
   1  12   0       59.74       50.23      4.55 o 
   2  12   0       23.78       20.95      3.34 o 
   3  12   0       14.21        7.32      5.73 o 
   4  12   0        8.18        2.76      4.12 o 
   5  12   0      565.93      560.94     25.90 o 
   6  12   0      454.77      441.77     25.09 o 
   7  12   0       38.31       45.60      5.97 o 
   8  12   0        4.35        5.20      6.39 o 
   9  12   0       47.72       64.29      7.42 o 
  10  12   0        0.05        3.18      5.84 o 
  11  12   0        7.36       -1.75     13.22 o 
  12  12   0        0.03      -14.80     15.00 o 
   1  13   0      103.91      119.63      7.64 o 
   2  13   0      765.15      749.41     25.36 o 
   3  13   0      356.37      350.64     18.74 o 
   4  13   0       34.72       36.15      5.17 o 
   5  13   0       76.81       67.74      6.28 o 
   6  13   0        0.87       -7.12      8.79 o 
   7  13   0       21.77       10.38      9.91 o 
   8  13   0        8.29       -5.26      9.06 o 
   9  13   0       20.28       13.50     10.75 o 
  10  13   0        1.56       -2.61     10.65 o 
  11  13   0        2.11      -14.43     14.43 o 
  12  13   0        0.33      -10.90     12.40 o 
   0  14   0        0.02       -0.81      5.39 o 
   1  14   0      205.52      230.80     15.24 o 
   2  14   0      402.51      437.03     20.73 o 
   3  14   0       29.18       25.68      4.52 o 
   4  14   0       38.06       36.59      5.08 o 
   5  14   0        0.03        6.39      5.10 o 
   6  14   0        0.93        0.09      6.95 o 
   7  14   0       18.80        2.49      8.96 o 
   8  14   0       35.87       14.32     10.09 o 
   9  14   0        0.05      -14.24     14.24 o 
  10  14   0        2.29       -3.50     12.23 o 
  11  14   0       18.81       15.70      9.24 o 
   1  15   0        3.78        8.04      5.12 o 
   2  15   0      192.40      161.72      9.67 o 
   3  15   0        6.10       11.04      7.42 o 
   4  15   0       32.21       30.46      4.61 o 
   5  15   0        0.26        7.89      5.51 o 
   6  15   0        0.47        3.04      6.62 o 
   7  15   0       17.76       15.41      8.61 o 
   8  15   0        1.76       -4.14      9.99 o 
   9  15   0       15.66       20.45     10.87 o 
  10  15   0       20.40       34.21      7.27 o 
  11  15   0       12.32       10.71      8.56 o 
   0  16   0      318.94      360.99     20.05 o 
   1  16   0      551.32      520.22     24.85 o 
   2  16   0      470.73      455.84     23.62 o 
   3  16   0       20.96       27.35      4.21 o 
   4  16   0      266.40      264.31     13.66 o 
   5  16   0       10.55       14.99      4.53 o 
   6  16   0       17.23        3.84      8.88 o 
   7  16   0       24.70       20.94     11.97 o 
   8  16   0       16.33       -4.94     11.42 o 
   9  16   0        3.69       -8.32      9.92 o 
  10  16   0        4.28      -15.26     15.26 o 
  11  16   0        0.44        6.29     11.86 o 
   1  17   0       79.98       98.81      7.02 o 
   2  17   0       12.87       13.78      7.23 o 
   3  17   0        5.90        3.98      5.91 o 
   4  17   0      100.26       96.47      7.71 o 
   5  17   0        0.93        5.39      7.75 o 
   6  17   0        2.14        0.55      9.90 o 
   7  17   0        4.21        8.37      8.60 o 
   8  17   0        1.19        8.43      6.35 o 
   9  17   0      172.80      173.11     12.82 o 
  10  17   0        4.49        3.08     12.37 o 
  11  17   0        0.22      -13.42     13.42 o 
   0  18   0      226.08      218.83     10.87 o 
   1  18   0       24.20       27.74      4.98 o 
   2  18   0        0.71        0.11      6.56 o 
   3  18   0       23.13       13.21      9.95 o 
   4  18   0        0.82       -5.71      7.65 o 
   5  18   0       37.41       45.09      6.19 o 
   6  18   0      110.62      116.77      9.41 o 
   7  18   0       15.56       18.76      9.86 o 
   8  18   0       28.53       40.91      7.23 o 
   9  18   0       24.92       25.28     13.43 o 
  10  18   0       80.05      106.58     11.28 o 
   1  19   0      142.84      142.07      9.85 o 
   2  19   0        0.06        8.84      4.91 o 
   3  19   0        0.01       10.69      3.73 o 
   4  19   0      116.77       98.65      9.01 o 
   5  19   0        0.72        0.26      7.25 o 
   6  19   0       68.38       48.60      8.60 o 
   7  19   0        0.72        7.14      9.22 o 
   8  19   0       21.14       16.52      6.99 o 
   9  19   0       31.35       29.08     15.20 o 
  10  19   0       12.46       -0.19     14.09 o 
   0  20   0      327.82      354.89     17.39 o 
   1  20   0      108.62      134.25      9.14 o 
   2  20   0        9.32       14.35      7.97 o 
   3  20   0        0.02       -2.30      9.51 o 
   4  20   0        8.41       10.82      4.99 o 
   5  20   0       70.53       73.00      8.25 o 
   6  20   0       20.41       21.70      6.36 o 
   7  20   0        4.96      -10.58     13.98 o 
   8  20   0       13.82        7.10     11.83 o 
   9  20   0        0.47        1.74     10.65 o 
   1  21   0        2.93       10.66      8.00 o 
   2  21   0       20.90       23.90      5.17 o 
   3  21   0        2.11       -8.35      8.77 o 
   4  21   0       54.35       29.34     15.70 o 
   5  21   0       35.59       34.27      7.21 o 
   6  21   0        6.10        8.54      6.33 o 
   7  21   0        2.16        6.41      8.49 o 
   8  21   0        1.59        0.50      8.38 o 
   9  21   0       55.36       49.68      9.41 o 
   0  22   0       54.54       44.26      8.01 o 
   1  22   0       39.94       46.39      7.15 o 
   2  22   0        2.62        7.54      7.01 o 
   3  22   0       99.40       82.30      9.29 o 
   4  22   0        6.23       -5.54      8.99 o 
   5  22   0       18.34       30.72      5.93 o 
   6  22   0        2.14       11.44     10.41 o 
   7  22   0       13.31       16.07     11.46 o 
   8  22   0        2.00        7.35     12.88 o 
   9  22   0        2.96        4.23     14.82 o 
   1  23   0       42.21       23.05     16.44 o 
   2  23   0       36.61       41.53      7.25 o 
   3  23   0      106.37      109.35     10.37 o 
   4  23   0        3.36        0.72     11.31 o 
   5  23   0        0.31       12.62     11.67 o 
   6  23   0        0.15       -5.43      7.25 o 
   7  23   0        7.46       12.37      8.18 o 
   8  23   0        9.12       18.18     11.01 o 
   0  24   0        8.53       -3.34     11.76 o 
   1  24   0       52.10       38.76      8.26 o 
   2  24   0        4.17       -8.86     11.56 o 
   3  24   0       47.90       55.61      8.68 o 
   4  24   0       32.02       23.38     16.53 o 
   5  24   0        2.94        9.23      7.04 o 
   6  24   0       33.87       31.38      7.78 o 
   7  24   0        3.13        1.74     10.98 o 
   1  25   0       21.95       10.59     11.29 o 
   2  25   0       39.50       44.63      7.70 o 
   3  25   0       98.67       99.55     11.12 o 
   4  25   0        0.27       10.56      9.19 o 
   5  25   0       12.78       25.93      7.98 o 
   6  25   0        1.43       -8.57     13.08 o 
   7  25   0       15.30        2.94     13.20 o 
   0  26   0       14.41       20.74     12.70 o 
   1  26   0        2.16        1.86      9.73 o 
   2  26   0       31.56        5.67     14.14 o 
   3  26   0        6.44       13.30     12.59 o 
   4  26   0        3.22        5.96     10.83 o 
   5  26   0       82.85       86.71     10.80 o 
   6  26   0        2.36      -14.50     14.62 o 
   1  27   0        0.02       11.31     12.59 o 
   2  27   0        6.46        1.06     11.86 o 
   3  27   0        6.53        8.12     11.23 o 
   4  27   0      240.00      244.99     16.05 o 
   5  27   0        1.93        7.97      7.65 o 
   0  28   0       49.58       57.56      9.45 o 
   1  28   0        0.35      -11.46     14.06 o 
   2  28   0        0.10      -15.00     15.00 o 
   3  28   0        1.23        3.89     11.28 o 
   4  28   0       11.65        8.67     15.05 o 
   1  29   0       19.77       15.80     10.73 o 
   2  29   0        1.32        3.51      7.01 o 
 -13   1   1        2.93        6.86      9.48 o 
 -12   1   1        5.91        3.78      9.92 o 
 -11   1   1        0.92        4.15      7.35 o 
 -10   1   1       11.50        9.39      5.48 o 
  -9   1   1        0.48        4.78      3.86 o 
  -8   1   1       17.63       20.45      3.58 o 
  -7   1   1        8.22       15.65      3.47 o 
  -6   1   1      151.19      142.87      8.31 o 
  -5   1   1      680.21      764.78     22.34 o 
  -4   1   1      119.90      132.62      6.36 o 
  -3   1   1     5543.95     4864.84     44.29 o 
  -2   1   1      382.41      389.48     10.58 o 
  -1   1   1      801.78      901.11     12.42 o 
   0   1   1      106.85      120.90     17.38 o 
   1   1   1      492.43      431.23      9.03 o 
   2   1   1     1924.95     1885.47     23.58 o 
   3   1   1      217.05      214.07      9.80 o 
   4   1   1       90.33      101.18      5.53 o 
   5   1   1      454.86      445.11     17.61 o 
   6   1   1     1492.74     1399.97     34.65 o 
   7   1   1       76.05       87.69      6.10 o 
   8   1   1        1.65        9.80      3.33 o 
   9   1   1       15.57       12.78      9.81 o 
  10   1   1       28.67       34.72      6.16 o 
  11   1   1        4.38        8.38     10.52 o 
  12   1   1        0.84      -10.13     10.13 o 
  13   1   1        0.34        2.56      9.07 o 
 -13   2   1        0.08       12.95      5.53 o 
 -12   2   1        6.94        9.71     10.56 o 
 -11   2   1       26.02       37.31      6.57 o 
 -10   2   1       90.28       97.38      8.00 o 
  -9   2   1       19.00       20.68      4.41 o 
  -8   2   1        3.25        4.75      6.52 o 
  -7   2   1      316.88      337.42     18.70 o 
  -6   2   1       10.21       11.06      6.23 o 
  -5   2   1       58.15       69.09      4.46 o 
  -4   2   1      182.89      196.41     10.71 o 
  -3   2   1      840.49      952.36     19.89 o 
  -2   2   1     3698.72     3307.32     30.60 o 
  -1   2   1        4.85        4.93      1.03 o 
   0   2   1     2260.74     2113.67    208.59 o 
   1   2   1      160.92      165.94      6.13 o 
   2   2   1       47.24       53.23      3.36 o 
   3   2   1      474.70      517.56     15.03 o 
   4   2   1      767.36      797.74     20.84 o 
   5   2   1        0.04        0.15      4.15 o 
   6   2   1        1.79        9.20      5.04 o 
   7   2   1      188.25      209.40     10.36 o 
   8   2   1        0.22        1.59      5.53 o 
   9   2   1        4.63        6.79      7.93 o 
  10   2   1       33.05       31.48      6.55 o 
  11   2   1        6.61       -3.50      8.20 o 
  12   2   1        3.84        2.55      8.25 o 
  13   2   1       28.27        7.32     13.09 o 
 -13   3   1        2.96       10.64      6.38 o 
 -12   3   1       34.08       23.04     13.10 o 
 -11   3   1       45.27       41.91      7.38 o 
 -10   3   1       10.38       10.81      9.51 o 
  -9   3   1        8.68        0.69      9.02 o 
  -8   3   1       77.08       76.49      6.73 o 
  -7   3   1      244.52      235.30     11.78 o 
  -6   3   1        8.47        2.17      6.06 o 
  -5   3   1        0.94        1.69      3.08 o 
  -4   3   1      240.93      284.32     12.42 o 
  -3   3   1      477.96      489.90     14.77 o 
  -2   3   1     1592.34     1674.07     22.72 o 
  -1   3   1      911.40      976.42     15.01 o 
   0   3   1       92.12      102.34      6.09 o 
   1   3   1     1204.87     1086.46     16.02 o 
   2   3   1      238.18      229.39      8.82 o 
   3   3   1       41.48       30.47      2.42 o 
   4   3   1     1031.58     1031.20     23.68 o 
   5   3   1      231.52      240.07     13.63 o 
   6   3   1      369.10      391.88     18.77 o 
   7   3   1        9.96       -0.13      6.39 o 
   8   3   1        0.00       -5.83      9.03 o 
   9   3   1       16.76       24.09      4.51 o 
  10   3   1        0.05        1.36      8.82 o 
  11   3   1       35.09       47.07      7.10 o 
  12   3   1        0.44        5.84     10.39 o 
  13   3   1        0.74        0.40      8.91 o 
 -13   4   1        4.72       20.12     11.09 o 
 -12   4   1       16.27       15.23     12.62 o 
 -11   4   1        3.48       10.07      4.15 o 
 -10   4   1       86.09       92.05      8.25 o 
  -9   4   1        0.34       -8.73      8.73 o 
  -8   4   1      705.21      639.65     28.79 o 
  -7   4   1      269.94      285.47     18.13 o 
  -6   4   1       27.01       24.86      4.15 o 
  -5   4   1      128.22      134.93      7.66 o 
  -4   4   1        0.61        1.88      3.28 o 
  -3   4   1       11.25       18.26      2.43 o 
  -2   4   1     2340.06     2358.46     28.39 o 
  -1   4   1      311.36      253.94      8.67 o 
   0   4   1      883.69      929.80     57.76 o 
   1   4   1     4240.32     3318.23     30.20 o 
   2   4   1     1951.78     1741.26     24.75 o 
   3   4   1        1.41       -2.68      2.68 o 
   4   4   1      458.09      442.39     15.99 o 
   5   4   1      429.40      416.44     17.50 o 
   6   4   1        6.48       10.27      3.01 o 
   7   4   1      115.80       97.54      7.16 o 
   8   4   1       57.79       48.74      6.02 o 
   9   4   1       17.84        6.30      9.70 o 
  10   4   1       28.96       27.17      6.38 o 
  11   4   1       45.22       49.76      7.67 o 
  12   4   1        6.86        5.15     11.90 o 
  13   4   1        0.09       13.63     10.48 o 
 -13   5   1        2.00        4.82      9.53 o 
 -12   5   1       37.55       34.21      7.75 o 
 -11   5   1       15.72       20.26     10.72 o 
 -10   5   1        0.00        1.38      8.97 o 
  -9   5   1        9.26       10.15      5.34 o 
  -8   5   1       66.48       61.16      6.42 o 
  -7   5   1      310.58      319.11     19.76 o 
  -6   5   1      311.26      319.10     16.95 o 
  -5   5   1       76.00       88.99      5.87 o 
  -4   5   1      744.61      791.91     21.75 o 
  -3   5   1        0.67       -0.27      2.85 o 
  -2   5   1     1665.47     1830.03     26.72 o 
  -1   5   1        0.50       -1.86      2.85 o 
   0   5   1     1483.92     1445.69     57.74 o 
   1   5   1      135.51      149.68      7.04 o 
   2   5   1     1815.04     1711.08     26.16 o 
   3   5   1      530.39      492.04     15.79 o 
   4   5   1      165.38      180.52     11.22 o 
   5   5   1      362.56      322.04     16.83 o 
   6   5   1      241.13      236.15     15.37 o 
   7   5   1      558.35      553.90     25.16 o 
   8   5   1       70.80       75.41      6.78 o 
   9   5   1        0.98       -1.81      8.45 o 
  10   5   1       22.74       28.51      5.38 o 
  11   5   1       68.18       58.69      8.46 o 
  12   5   1        0.34       15.69      8.11 o 
  13   5   1        3.40       -7.78     15.08 o 
 -13   6   1        1.60       18.22     11.09 o 
 -12   6   1       12.62       17.66     13.13 o 
 -11   6   1        1.33       10.80      4.66 o 
 -10   6   1       24.51       24.13      5.99 o 
  -9   6   1       60.76       55.00      7.38 o 
  -8   6   1      153.42      128.36      8.50 o 
  -7   6   1       29.66       29.65      5.00 o 
  -6   6   1       52.65       59.29      4.86 o 
  -5   6   1        0.84       -2.73      4.01 o 
  -4   6   1        0.63       -4.32      4.32 o 
  -3   6   1      435.25      484.30     16.49 o 
  -2   6   1      197.35      224.23     10.48 o 
  -1   6   1       51.45       59.46      3.15 o 
   0   6   1      386.22      412.01     25.62 o 
   1   6   1     2799.82     2655.27     31.68 o 
   2   6   1       29.79       39.72      2.88 o 
   3   6   1       10.00       20.83      2.60 o 
   4   6   1      264.13      250.98     13.24 o 
   5   6   1        9.60        7.91      2.87 o 
   6   6   1       85.08       75.93      5.60 o 
   7   6   1      210.97      188.91     11.38 o 
   8   6   1        4.78       -2.93      7.91 o 
   9   6   1       16.44       28.08      5.05 o 
  10   6   1        1.10      -10.54     12.23 o 
  11   6   1        0.33        3.81     13.13 o 
  12   6   1        8.22       -7.53     15.08 o 
  13   6   1       29.91       12.84     12.40 o 
 -13   7   1        4.48      -14.82     14.89 o 
 -12   7   1        9.81       -3.12     11.57 o 
 -11   7   1       16.31       29.69      5.29 o 
 -10   7   1       32.95       20.50      7.32 o 
  -9   7   1        4.53        7.98      6.56 o 
  -8   7   1       28.60       27.25      5.89 o 
  -7   7   1       41.31       16.33      9.00 o 
  -6   7   1      128.55      134.93      8.77 o 
  -5   7   1      101.24      104.52      6.87 o 
  -4   7   1        1.05        3.38      4.36 o 
  -3   7   1      139.32      119.35      6.44 o 
  -2   7   1     1332.45     1330.46     25.89 o 
  -1   7   1       51.18       47.47      3.04 o 
   0   7   1     1221.81     1262.72     79.53 o 
   1   7   1      277.89      312.35     12.46 o 
   2   7   1      243.69      229.19     10.80 o 
   3   7   1      491.85      489.18     17.32 o 
   4   7   1      191.45      207.81     12.41 o 
   5   7   1      542.62      496.47     20.22 o 
   6   7   1      180.80      166.95      9.57 o 
   7   7   1        4.09       11.77      3.78 o 
   8   7   1       25.17       30.37      4.94 o 
   9   7   1        5.45        0.63      9.90 o 
  10   7   1      160.30      163.49     12.07 o 
  11   7   1       21.61        8.93     11.46 o 
  12   7   1        0.50        7.64      7.21 o 
  13   7   1        6.60       13.98     10.84 o 
 -13   8   1        1.81       -9.80     10.41 o 
 -12   8   1       31.72       38.88      8.03 o 
 -11   8   1        0.75       -3.24     11.77 o 
 -10   8   1        8.91       18.97      9.95 o 
  -9   8   1       26.77       34.79      5.48 o 
  -8   8   1       38.10       25.83      4.92 o 
  -7   8   1        4.13        7.04      5.78 o 
  -6   8   1        2.91        3.87      5.91 o 
  -5   8   1       24.68       28.50      4.03 o 
  -4   8   1      109.96      124.19      7.10 o 
  -3   8   1      411.47      458.29     17.27 o 
  -2   8   1      663.62      812.31     21.09 o 
  -1   8   1        0.03        3.17      2.72 o 
   0   8   1      249.59      269.94     15.57 o 
   1   8   1     1362.43     1397.87     26.84 o 
   2   8   1        2.56        1.43      2.51 o 
   3   8   1      575.32      576.94     19.50 o 
   4   8   1      462.07      448.09     18.70 o 
   5   8   1      120.81      134.42      7.75 o 
   6   8   1       18.00       16.58      3.83 o 
   7   8   1        0.04        3.28      6.93 o 
   8   8   1        0.18       -5.78      8.14 o 
   9   8   1       21.76       29.63      5.48 o 
  10   8   1      109.41      107.70     10.26 o 
  11   8   1        0.34       -9.19     11.44 o 
  12   8   1       32.55       33.01     18.22 o 
 -12   9   1        1.21        7.50     13.02 o 
 -11   9   1       38.21       34.97      7.76 o 
 -10   9   1        3.06        3.11      9.96 o 
  -9   9   1        4.81        5.28      6.53 o 
  -8   9   1       32.67       37.65      5.00 o 
  -7   9   1      142.22      133.80      8.26 o 
  -6   9   1      385.96      355.21     20.58 o 
  -5   9   1      425.70      399.02     19.89 o 
  -4   9   1       47.56       53.06      3.86 o 
  -3   9   1        5.63        3.24      5.00 o 
  -2   9   1       51.43       46.89      3.45 o 
  -1   9   1       17.01       24.71      3.02 o 
   0   9   1      568.59      631.10     13.23 o 
   1   9   1       26.86       33.72      3.34 o 
   2   9   1       19.22       29.04      2.98 o 
   3   9   1      253.86      233.90     12.69 o 
   4   9   1       63.19       56.57      4.66 o 
   5   9   1      235.17      210.19     10.44 o 
   6   9   1       32.88       30.63      4.80 o 
   7   9   1        4.73        4.80      6.65 o 
   8   9   1        0.00       -2.31      6.00 o 
   9   9   1        7.36        9.98      7.16 o 
  10   9   1        1.21        0.15      8.48 o 
  11   9   1       56.35       67.63      8.73 o 
  12   9   1        0.02       13.66     10.38 o 
 -12  10   1        3.85       12.90     12.19 o 
 -11  10   1        3.37       14.01     11.14 o 
 -10  10   1       28.36       10.41     13.84 o 
  -9  10   1       49.53       43.94      6.28 o 
  -8  10   1       80.92       82.94      7.08 o 
  -7  10   1       65.45       62.07      6.23 o 
  -6  10   1      873.19      864.61     31.94 o 
  -5  10   1        0.35        5.37      3.28 o 
  -4  10   1        1.76       -3.39      5.67 o 
  -3  10   1      277.23      297.20     15.20 o 
  -2  10   1        8.78        6.52      4.15 o 
  -1  10   1       50.51       59.47      4.09 o 
   0  10   1      346.81      367.42     21.31 o 
   1  10   1      176.80      170.64     11.26 o 
   2  10   1      300.99      290.94     14.09 o 
   3  10   1       86.27       67.82      4.93 o 
   4  10   1      407.83      348.70     18.11 o 
   5  10   1       11.57       17.07      4.08 o 
   6  10   1        9.05       -2.54      7.29 o 
   7  10   1        0.51        1.32      6.65 o 
   8  10   1        0.19        1.40      7.65 o 
   9  10   1       32.95       31.60      5.99 o 
  10  10   1        0.31       -2.85     11.03 o 
  11  10   1        0.33        3.19     11.74 o 
  12  10   1        5.22        4.53     14.60 o 
 -12  11   1        5.84       -4.54     14.07 o 
 -11  11   1        2.30       -8.93      8.93 o 
 -10  11   1        6.29       14.18      7.25 o 
  -9  11   1        5.25        5.57      6.98 o 
  -8  11   1        3.79       10.37      3.64 o 
  -7  11   1       18.62       19.51      4.86 o 
  -6  11   1       11.82       10.20      6.80 o 
  -5  11   1      268.25      248.00     12.19 o 
  -4  11   1      424.35      427.61     19.94 o 
  -3  11   1       83.63       82.04      5.19 o 
  -2  11   1      103.17      121.78      6.91 o 
  -1  11   1        5.22       15.42      2.78 o 
   0  11   1      623.73      709.30     15.44 o 
   1  11   1      395.05      434.99     17.69 o 
   2  11   1        3.76        4.95      4.76 o 
   3  11   1       21.16       20.44      3.96 o 
   4  11   1      310.12      307.65     17.71 o 
   5  11   1      359.58      316.97     18.24 o 
   6  11   1      174.49      159.68      9.10 o 
   7  11   1        0.23       -8.20      8.20 o 
   8  11   1       87.00       75.30      8.00 o 
   9  11   1       53.98       68.05      7.91 o 
  10  11   1        0.01        6.87      6.31 o 
  11  11   1        5.19       -9.05      9.05 o 
  12  11   1        2.56        8.57     12.12 o 
 -12  12   1        0.19      -11.73     11.73 o 
 -11  12   1        0.55       14.04      8.08 o 
 -10  12   1        2.54       -9.44     12.23 o 
  -9  12   1        0.00        9.59      6.12 o 
  -8  12   1       47.18       43.89      6.05 o 
  -7  12   1       44.49       34.73      5.94 o 
  -6  12   1       12.55       14.71      4.68 o 
  -5  12   1        4.17        8.29      6.75 o 
  -4  12   1        0.24       -6.33      6.33 o 
  -3  12   1       28.13       23.49      3.39 o 
  -2  12   1      512.28      498.23     19.87 o 
  -1  12   1      167.88      181.94      8.67 o 
   0  12   1      274.72      285.95     10.80 o 
   1  12   1      107.90       96.36      5.39 o 
   2  12   1     1463.65     1382.47     33.31 o 
   3  12   1      271.08      248.34     15.12 o 
   4  12   1      300.71      263.63     16.75 o 
   5  12   1      254.35      237.43     12.74 o 
   6  12   1       14.47       13.41      6.78 o 
   7  12   1       18.83       14.82      8.49 o 
   8  12   1       51.09       56.93      7.16 o 
   9  12   1       15.74       19.95      5.10 o 
  10  12   1        1.18       -1.29      7.42 o 
  11  12   1        0.01       -7.46     11.40 o 
  12  12   1        1.60       -5.19     10.94 o 
 -12  13   1        2.71        8.65     12.42 o 
 -11  13   1        2.53       12.76      6.46 o 
 -10  13   1        2.76       -0.01      9.40 o 
  -9  13   1       31.05       31.95      5.82 o 
  -8  13   1       40.42       42.66      6.50 o 
  -7  13   1      189.90      173.86     10.61 o 
  -6  13   1      145.97      139.96      8.26 o 
  -5  13   1       68.96       62.49      5.83 o 
  -4  13   1      141.12      138.00      7.70 o 
  -3  13   1      117.97      114.26      6.55 o 
  -2  13   1       31.00       31.06      3.92 o 
  -1  13   1        0.53        3.53      4.53 o 
   0  13   1      407.56      407.22     13.50 o 
   1  13   1     1667.31     1550.89     36.98 o 
   2  13   1      555.19      491.98     21.37 o 
   3  13   1       40.13       45.53      5.17 o 
   4  13   1        0.20       -1.31      6.79 o 
   5  13   1      118.68      109.61      7.84 o 
   6  13   1       30.31       11.71      9.61 o 
   7  13   1        1.93        0.35      6.59 o 
   8  13   1       35.62       34.05      6.35 o 
   9  13   1        4.39        9.46      7.98 o 
  10  13   1       32.13       31.85      7.38 o 
  11  13   1       10.79        1.04     12.44 o 
  12  13   1        1.09      -15.51     15.51 o 
 -11  14   1        0.45        4.52     14.28 o 
 -10  14   1        0.15        7.27      6.76 o 
  -9  14   1       45.45       44.28      7.91 o 
  -8  14   1        8.65       17.12      5.17 o 
  -7  14   1        6.32        7.91     10.19 o 
  -6  14   1        6.72        1.37      7.08 o 
  -5  14   1      145.26      170.68     11.03 o 
  -4  14   1       62.93       59.54      5.66 o 
  -3  14   1      974.91      828.23     29.16 o 
  -2  14   1      908.81      888.40     29.67 o 
  -1  14   1      104.87       96.06      6.18 o 
   0  14   1      138.55      135.89      6.01 o 
   1  14   1       31.31       30.94      4.83 o 
   2  14   1      315.57      263.88     16.36 o 
   3  14   1       13.29       10.77      5.96 o 
   4  14   1      106.04      105.98      7.29 o 
   5  14   1       12.04        1.57      5.56 o 
   6  14   1      126.17      114.38      8.39 o 
   7  14   1       33.89       37.38      6.41 o 
   8  14   1      153.06      165.34     11.21 o 
   9  14   1       26.88       23.06     11.96 o 
  10  14   1        9.35       23.36     13.22 o 
  11  14   1        0.51        1.34      4.61 o 
 -11  15   1        0.70       14.72      8.57 o 
 -10  15   1        7.47        0.43     12.88 o 
  -9  15   1       42.21       38.43      7.71 o 
  -8  15   1        1.21       -7.50      9.71 o 
  -7  15   1       38.02       36.63      6.41 o 
  -6  15   1        5.13       -3.02      7.91 o 
  -5  15   1        8.62        8.26      4.55 o 
  -4  15   1        2.98        8.72      7.24 o 
  -3  15   1      107.73       89.58      6.24 o 
  -2  15   1      823.82      743.90     28.14 o 
  -1  15   1       29.48       31.74      4.93 o 
   0  15   1       69.47       73.74      4.31 o 
   1  15   1      359.08      284.03     18.19 o 
   2  15   1      107.50       89.81      6.62 o 
   3  15   1        9.96        3.11      6.39 o 
   4  15   1      126.80      119.59      7.66 o 
   5  15   1       31.98       26.69      5.49 o 
   6  15   1        8.84        7.89      8.90 o 
   7  15   1      127.22      117.21      9.53 o 
   8  15   1       32.44       36.35      7.24 o 
   9  15   1        2.20        2.54     11.86 o 
  10  15   1       28.77       27.61      8.90 o 
  11  15   1        8.05       17.09      8.94 o 
 -11  16   1        0.21        5.87      7.46 o 
 -10  16   1       27.68       26.78      8.06 o 
  -9  16   1       25.25       36.60      6.27 o 
  -8  16   1       37.97       40.28      7.37 o 
  -7  16   1       30.02       26.49      6.19 o 
  -6  16   1        2.76       10.21      7.64 o 
  -5  16   1       46.50       44.18      5.88 o 
  -4  16   1        7.11       10.08      5.63 o 
  -3  16   1      211.53      230.30     12.24 o 
  -2  16   1       19.02       14.04      3.93 o 
  -1  16   1      103.14      100.60      6.51 o 
   0  16   1       46.68       53.22      7.86 o 
   1  16   1      125.47      125.74      7.71 o 
   2  16   1       74.94       61.65      5.62 o 
   3  16   1        3.62        1.06      6.73 o 
   4  16   1       63.65       67.59      6.75 o 
   5  16   1        0.58       -5.42      7.30 o 
   6  16   1        1.71        4.21      8.15 o 
   7  16   1       10.13       11.80      7.53 o 
   8  16   1       52.05       62.87      7.97 o 
   9  16   1       22.57       12.84     11.94 o 
  10  16   1        0.50      -12.16     12.16 o 
  11  16   1        5.84       11.03      9.93 o 
 -11  17   1        0.65       10.82     12.45 o 
 -10  17   1        7.39       -5.42     11.59 o 
  -9  17   1        0.14       -9.33     11.55 o 
  -8  17   1        0.59       -1.09     11.09 o 
  -7  17   1       23.40       22.04      6.24 o 
  -6  17   1       29.15       33.60      5.88 o 
  -5  17   1        1.86        2.04      5.42 o 
  -4  17   1        1.57       10.49      6.92 o 
  -3  17   1       91.77       92.19      7.18 o 
  -2  17   1       69.83       63.10      6.04 o 
  -1  17   1       26.13       29.90      4.71 o 
   0  17   1       29.54       28.46      3.78 o 
   1  17   1       27.22       27.02      4.91 o 
   2  17   1       12.53        5.43      7.89 o 
   3  17   1       10.25       10.03      6.56 o 
   4  17   1       32.30       39.14      5.55 o 
   5  17   1        3.66       -5.08      9.36 o 
   6  17   1       13.20        9.24      7.97 o 
   7  17   1        0.09       -6.95      6.95 o 
   8  17   1       85.59       83.62      9.80 o 
   9  17   1       20.21       -0.90     14.67 o 
  10  17   1        5.69        5.25     12.65 o 
 -10  18   1       10.81        9.05      9.78 o 
  -9  18   1       18.55       37.35      6.29 o 
  -8  18   1        0.94       12.40      7.06 o 
  -7  18   1       12.48       12.67     11.44 o 
  -6  18   1       26.56       34.54      5.83 o 
  -5  18   1       10.05       13.27      8.06 o 
  -4  18   1       55.24       57.60      6.40 o 
  -3  18   1        7.40       10.64      7.01 o 
  -2  18   1       89.29       84.87      7.20 o 
  -1  18   1        2.68        6.21      7.03 o 
   0  18   1        1.80        0.94      9.51 o 
   1  18   1       93.29      109.00      7.21 o 
   2  18   1      154.85      141.91      8.38 o 
   3  18   1       21.28       25.93      4.53 o 
   4  18   1       18.01       18.36     10.29 o 
   5  18   1        0.00       -5.88      7.32 o 
   6  18   1        0.44       -1.11     10.43 o 
   7  18   1        8.26        9.76      6.27 o 
   8  18   1        3.51      -10.65     10.82 o 
   9  18   1        1.42        6.64      8.90 o 
  10  18   1        0.01       -5.70     11.96 o 
 -10  19   1       11.05       20.55      6.79 o 
  -9  19   1       28.71       18.77      8.37 o 
  -8  19   1       17.21       19.09      6.40 o 
  -7  19   1        2.65        3.04     10.12 o 
  -6  19   1        8.76        7.55      6.07 o 
  -5  19   1        2.30       -2.81      6.93 o 
  -4  19   1        5.36        8.60      8.60 o 
  -3  19   1       41.79       43.98      6.07 o 
  -2  19   1       16.76       19.39      5.04 o 
  -1  19   1        2.24        1.38      7.10 o 
   0  19   1       49.79       62.71      4.74 o 
   1  19   1       62.29       61.76      6.75 o 
   2  19   1       29.86       31.11      6.24 o 
   3  19   1        5.38        2.76      7.69 o 
   4  19   1       35.17       32.76      5.61 o 
   5  19   1        0.47       12.99      7.44 o 
   6  19   1       71.59       55.45      8.49 o 
   7  19   1        4.08       -1.09     11.00 o 
   8  19   1        2.23       -6.69     13.92 o 
   9  19   1       19.49       13.09      9.59 o 
  10  19   1       31.65       28.49     16.24 o 
  -9  20   1        0.08        5.56      8.37 o 
  -8  20   1        1.83        2.56      8.26 o 
  -7  20   1        1.19      -13.37     13.37 o 
  -6  20   1        1.05        5.85      7.52 o 
  -5  20   1        0.37       -4.68      7.24 o 
  -4  20   1      125.22      143.93     10.05 o 
  -3  20   1        0.01       -3.00      7.66 o 
  -2  20   1        0.52       -4.99      8.97 o 
  -1  20   1        8.19        7.33     10.47 o 
   0  20   1        0.08       -3.29      6.43 o 
   1  20   1       55.22       50.77      6.75 o 
   2  20   1       87.97       92.36      7.95 o 
   3  20   1       25.47       16.01     12.28 o 
   4  20   1       23.98       11.66      5.45 o 
   5  20   1       18.26       22.38      5.89 o 
   6  20   1       51.78       67.11      8.84 o 
   7  20   1       23.09       16.82      7.48 o 
   8  20   1       24.15       20.69     10.82 o 
   9  20   1       12.80       14.09      8.18 o 
  -9  21   1        0.30      -10.15     11.63 o 
  -8  21   1        0.61        1.00     11.85 o 
  -7  21   1        8.30        3.80      9.85 o 
  -6  21   1       34.80       30.10      7.08 o 
  -5  21   1        5.98       -2.64     10.38 o 
  -4  21   1      107.66      103.12     10.14 o 
  -3  21   1       18.25       13.86      9.69 o 
  -2  21   1        6.07       -0.53      9.13 o 
  -1  21   1      221.45      231.35     12.44 o 
   0  21   1        5.45        1.20     10.45 o 
   1  21   1      116.70      122.21      9.84 o 
   2  21   1      135.88      137.22     10.33 o 
   3  21   1        2.55        6.52      8.06 o 
   4  21   1        3.72       14.92      9.22 o 
   5  21   1        9.21        1.34      9.67 o 
   6  21   1       16.79        2.49     11.63 o 
   7  21   1        0.24       -9.31     11.52 o 
   8  21   1        0.10        1.14      6.70 o 
   9  21   1       29.14       33.47      7.74 o 
  -9  22   1        4.12       20.58     11.42 o 
  -8  22   1       10.13        0.51     16.26 o 
  -7  22   1        3.84        6.65      8.91 o 
  -6  22   1        0.05      -12.12     12.12 o 
  -5  22   1        0.75        3.11     10.32 o 
  -4  22   1        3.57        2.00     11.80 o 
  -3  22   1      168.78      166.05     11.43 o 
  -2  22   1      165.30      158.90     11.69 o 
  -1  22   1        0.35       -1.31      7.35 o 
   0  22   1      108.85      126.73      8.97 o 
   1  22   1        3.60      -11.39     11.39 o 
   2  22   1       30.50        5.29     11.18 o 
   3  22   1      126.76      123.54     10.71 o 
   4  22   1       15.66       18.42      6.00 o 
   5  22   1        5.08        6.75     10.69 o 
   6  22   1       27.77       33.42      6.40 o 
   7  22   1        3.47       -0.95     11.46 o 
   8  22   1       15.64        7.40     12.95 o 
  -8  23   1        0.55        0.61      7.84 o 
  -7  23   1        0.06      -12.39     12.39 o 
  -6  23   1       29.64       26.28      7.97 o 
  -5  23   1        0.22       -2.55     10.37 o 
  -4  23   1      159.05      162.04     11.86 o 
  -3  23   1      130.76      131.25     10.29 o 
  -2  23   1       20.92       15.60      7.93 o 
  -1  23   1        1.31       -2.02      9.07 o 
   0  23   1        1.24       -6.77      6.77 o 
   1  23   1       13.10        3.19     12.46 o 
   2  23   1       29.48       28.36      7.12 o 
   3  23   1       97.76       95.53      9.91 o 
   4  23   1        0.37       -0.52     10.09 o 
   5  23   1       10.62       19.70      5.61 o 
   6  23   1       30.59       41.53      7.02 o 
   7  23   1        0.00       -4.12     13.19 o 
   8  23   1        2.64        4.83      9.63 o 
  -7  24   1        1.95        2.61      9.14 o 
  -6  24   1        0.13       19.27     10.50 o 
  -5  24   1        3.00       -5.55     12.07 o 
  -4  24   1       56.15       51.74      9.34 o 
  -3  24   1      103.05       98.98      9.68 o 
  -2  24   1       13.86       15.71      5.89 o 
  -1  24   1        0.16        9.54      8.09 o 
   0  24   1        2.15        7.06      6.99 o 
   1  24   1       37.97       30.76      7.30 o 
   2  24   1       79.10       71.42      8.60 o 
   3  24   1        3.61       -7.38     12.12 o 
   4  24   1        0.00      -10.98     11.11 o 
   5  24   1        4.27       -9.58     11.79 o 
   6  24   1        0.32       15.67     13.19 o 
   7  24   1       18.10        7.44     13.18 o 
  -7  25   1        1.34       -4.76     14.10 o 
  -6  25   1       35.00       25.56      8.80 o 
  -5  25   1        6.57       -3.10     11.46 o 
  -4  25   1        1.38       -1.45      7.78 o 
  -3  25   1       24.51       19.37     14.71 o 
  -2  25   1       14.27      -14.06     14.06 o 
  -1  25   1        1.04        4.98     10.89 o 
   0  25   1        0.71        6.94      5.75 o 
   1  25   1       42.03       34.95      7.64 o 
   2  25   1        2.27       -1.94     12.90 o 
   3  25   1       43.20       53.43      9.02 o 
   4  25   1       24.09       21.24     13.07 o 
   5  25   1        0.01       13.80      7.98 o 
   6  25   1       26.88       39.64      7.93 o 
   7  25   1       47.83       41.06      8.27 o 
  -6  26   1        0.55       13.75     10.61 o 
  -5  26   1       12.54      -15.96     15.96 o 
  -4  26   1        3.79        0.21     13.29 o 
  -3  26   1        0.14       20.21     11.85 o 
  -2  26   1        0.30       -0.86     11.15 o 
  -1  26   1        0.49       -2.87     14.41 o 
   0  26   1        1.47       10.98      6.88 o 
   1  26   1       73.14       32.50     19.22 o 
   2  26   1      178.10      174.87     13.15 o 
   3  26   1        7.69       16.92     10.05 o 
   4  26   1       23.96       24.60      7.52 o 
   5  26   1        0.08       -2.56     10.42 o 
   6  26   1       39.66       42.37      8.80 o 
  -5  27   1       22.74       -3.34     15.42 o 
  -4  27   1        0.61       -6.53     13.36 o 
  -3  27   1       21.90       35.22      8.33 o 
  -2  27   1        1.23       -6.05     12.74 o 
  -1  27   1        7.13       22.41     12.16 o 
   0  27   1        0.09       -3.42      8.44 o 
   1  27   1        6.87       14.18     11.46 o 
   2  27   1        2.02       -3.18     11.57 o 
   3  27   1       47.03       58.44      9.51 o 
   4  27   1        0.03       10.42     11.77 o 
   5  27   1        3.02       15.99     10.87 o 
  -4  28   1       64.51       50.04     11.59 o 
  -3  28   1        0.67       -1.40     12.47 o 
  -2  28   1        7.78        0.85     12.45 o 
  -1  28   1        0.18       -3.38     11.89 o 
   0  28   1       22.06       15.32     10.76 o 
   1  28   1       24.80       23.62     15.40 o 
   2  28   1        4.41       16.47      8.61 o 
   3  28   1        0.21       -6.70     13.58 o 
   4  28   1       14.10       -6.30     19.00 o 
  -2  29   1        1.32        9.28     10.16 o 
  -1  29   1       13.81       21.66      8.08 o 
   0  29   1        5.47        6.71      6.15 o 
   1  29   1        6.48        6.08     11.61 o 
   2  29   1        2.99        7.06      9.95 o 
 -13   0   2        4.35        8.15     11.43 o 
 -12   0   2        3.56       12.18     13.29 o 
 -11   0   2       33.12       35.93      7.06 o 
 -10   0   2       10.03       10.29      5.89 o 
  -9   0   2       34.76       35.44      5.65 o 
  -8   0   2       44.19       47.62      5.74 o 
  -7   0   2        0.77       -2.05      6.16 o 
  -6   0   2      360.29      341.54     17.62 o 
  -5   0   2     1247.72     1356.20     30.99 o 
  -4   0   2      148.59      158.49      9.71 o 
  -3   0   2      235.68      262.39     11.18 o 
  -2   0   2      804.40     1048.76     19.34 o 
  -1   0   2     6034.31     5256.68     38.43 o 
   0   0   2     2975.48     2637.67    370.78 o 
   1   0   2     4267.67     3282.55     31.86 o 
   2   0   2     3562.72     2983.63     33.58 o 
   3   0   2     5611.31     4298.70     45.59 o 
   4   0   2      196.25      207.78     11.07 o 
   5   0   2      290.73      310.84     14.92 o 
   6   0   2      243.63      223.69     10.44 o 
   7   0   2       49.40       53.86      5.40 o 
   8   0   2       43.36       58.64      5.95 o 
   9   0   2        0.04       -1.02      6.33 o 
  10   0   2      181.71      182.45     10.71 o 
  11   0   2       41.19       48.23      7.50 o 
  12   0   2       11.03       25.81      6.99 o 
  13   0   2        7.90       -0.55     10.78 o 
 -13   1   2        1.81       -6.50     13.27 o 
 -12   1   2       22.71        3.10     11.37 o 
 -11   1   2        0.59        7.15      9.17 o 
 -10   1   2        1.02        6.46      7.98 o 
  -9   1   2        2.26      -10.24     10.24 o 
  -8   1   2       41.03       17.50     10.31 o 
  -7   1   2       27.07       14.60      7.36 o 
  -6   1   2      540.70      562.09     22.36 o 
  -5   1   2      233.39      250.67     13.72 o 
  -4   1   2       19.99       23.38      2.99 o 
  -3   1   2      411.16      476.58     14.88 o 
  -2   1   2     1340.89     1568.84     22.89 o 
  -1   1   2    17759.92    11351.33     53.59 o 
   0   1   2      180.55      151.26     22.83 o 
   1   1   2     1123.50     1012.14     16.86 o 
   2   1   2     1423.43     1348.70     22.05 o 
   3   1   2     3037.61     2696.34     36.03 o 
   4   1   2       37.34       30.49      3.41 o 
   5   1   2       61.76       46.70      3.98 o 
   6   1   2        8.29       10.32      5.76 o 
   7   1   2        3.33       12.31      3.24 o 
   8   1   2        0.67       -2.49      6.91 o 
   9   1   2       82.57       80.40      8.54 o 
  10   1   2       30.23       16.54     14.01 o 
  11   1   2        0.34       -2.89     10.94 o 
  12   1   2        0.30        7.31      6.85 o 
  13   1   2        0.19        7.82      7.52 o 
 -13   2   2        1.63        8.18     11.57 o 
 -12   2   2        1.51        3.11     11.45 o 
 -11   2   2       11.57       22.60      5.44 o 
 -10   2   2        9.08        2.95      8.83 o 
  -9   2   2       63.52       59.29      6.92 o 
  -8   2   2        1.35       -8.43      8.43 o 
  -7   2   2        0.89        0.05      5.83 o 
  -6   2   2      226.32      232.71     15.40 o 
  -5   2   2     1069.56     1095.47     27.68 o 
  -4   2   2       35.77       47.03      3.30 o 
  -3   2   2      598.04      610.57     16.75 o 
  -2   2   2     2549.00     2777.27     30.83 o 
  -1   2   2     8140.45     7363.37     44.62 o 
   0   2   2      123.93      107.70      9.78 o 
   1   2   2      150.78      162.54      7.30 o 
   2   2   2     8083.95     5513.05     44.56 o 
   3   2   2     1428.26     1346.71     25.55 o 
   4   2   2      278.77      281.13     13.21 o 
   5   2   2        0.43        4.42      4.42 o 
   6   2   2      555.78      527.09     21.89 o 
   7   2   2        1.90        6.55      5.33 o 
   8   2   2      119.58      106.69      7.89 o 
   9   2   2       82.07       91.20      8.14 o 
  10   2   2       33.41       42.53      6.96 o 
  11   2   2       10.88        5.46      9.31 o 
  12   2   2       14.68        3.29     10.46 o 
  13   2   2        1.30      -11.16     13.21 o 
 -13   3   2        0.30        0.84      5.51 o 
 -12   3   2       28.64       -7.06     14.48 o 
 -11   3   2        4.65        8.42      6.34 o 
 -10   3   2       51.10       40.66      6.68 o 
  -9   3   2       94.65       83.20      7.42 o 
  -8   3   2        3.92       -0.36      7.67 o 
  -7   3   2        0.31        4.21      3.98 o 
  -6   3   2      792.62      788.80     26.15 o 
  -5   3   2     2118.73     2012.54     37.55 o 
  -4   3   2      853.98      843.45     22.11 o 
  -3   3   2       12.25       20.94      2.70 o 
  -2   3   2       28.31       36.99      2.50 o 
  -1   3   2     3012.07     3235.88     31.01 o 
   0   3   2     1319.49     1262.62    148.34 o 
   1   3   2     1100.65      865.93     16.45 o 
   2   3   2     3604.08     3014.72     33.91 o 
   3   3   2        1.61        6.64      3.58 o 
   4   3   2      115.05      122.25      6.33 o 
   5   3   2      168.00      159.57      7.94 o 
   6   3   2       19.11       18.18      4.13 o 
   7   3   2        0.19        1.04      6.18 o 
   8   3   2        0.48       -2.87      7.74 o 
   9   3   2       36.65       43.19      6.07 o 
  10   3   2        6.44       13.50      4.77 o 
  11   3   2        0.00       -4.86     11.04 o 
  12   3   2        0.61      -14.05     14.05 o 
  13   3   2        3.34       11.42     10.30 o 
 -13   4   2        1.05       -4.91     10.42 o 
 -12   4   2        0.35        2.59      8.42 o 
 -11   4   2        0.19       -8.88      8.88 o 
 -10   4   2       27.17       -3.22     11.45 o 
  -9   4   2       60.99       71.06      7.32 o 
  -8   4   2       42.98       47.76      6.38 o 
  -7   4   2        7.80       -1.34      6.95 o 
  -6   4   2       34.95       46.12      4.14 o 
  -5   4   2      133.58      137.13      7.50 o 
  -4   4   2      125.58      163.82     10.05 o 
  -3   4   2      114.19      145.68      9.10 o 
  -2   4   2      263.34      258.64     10.50 o 
  -1   4   2        3.79        5.17      1.68 o 
   0   4   2      229.88      294.72     23.55 o 
   1   4   2      226.85      221.71      8.95 o 
   2   4   2     2276.47     2071.22     29.46 o 
   3   4   2      381.36      379.83     14.18 o 
   4   4   2     1185.66     1096.80     26.10 o 
   5   4   2       21.12       20.70      3.30 o 
   6   4   2      572.01      593.74     23.68 o 
   7   4   2      179.62      179.84     11.26 o 
   8   4   2       74.92       73.01      7.29 o 
   9   4   2       62.42       68.28      6.91 o 
  10   4   2        0.61        3.51      8.22 o 
  11   4   2       12.00        6.25     12.08 o 
  12   4   2        8.01       -0.24     10.08 o 
  13   4   2        0.32        4.80      9.64 o 
 -13   5   2       39.43       45.56      9.62 o 
 -12   5   2       21.25       16.83      7.49 o 
 -11   5   2       10.37        6.19      8.05 o 
 -10   5   2        0.01       -1.40      7.60 o 
  -9   5   2        2.09        7.42      7.41 o 
  -8   5   2      377.75      369.91     23.12 o 
  -7   5   2        3.51        1.24      5.56 o 
  -6   5   2        5.34       11.94      3.02 o 
  -5   5   2      191.83      176.64      8.61 o 
  -4   5   2       89.42       89.63      5.76 o 
  -3   5   2       14.69       20.16      2.43 o 
  -2   5   2      129.38      126.78      7.82 o 
  -1   5   2      310.79      355.31     11.71 o 
   0   5   2      231.96      248.67     33.12 o 
   1   5   2     1024.06      902.56     19.00 o 
   2   5   2       72.33       68.17      4.49 o 
   3   5   2      546.68      539.30     17.68 o 
   4   5   2        9.85       14.56      2.55 o 
   5   5   2       11.66        9.17      3.10 o 
   6   5   2       49.54       55.59      5.25 o 
   7   5   2       59.73       56.69      5.93 o 
   8   5   2       39.77       35.50      5.25 o 
   9   5   2        4.57       12.73      4.29 o 
  10   5   2        2.48      -11.74     11.74 o 
  11   5   2       26.98       17.61     13.13 o 
  12   5   2        4.03        6.78      9.13 o 
  13   5   2        4.08        1.64     11.35 o 
 -13   6   2        0.61        4.86      9.70 o 
 -12   6   2        4.09        7.30     12.40 o 
 -11   6   2        4.33       12.56      7.15 o 
 -10   6   2        0.00        1.87      8.09 o 
  -9   6   2        0.89       13.73      7.12 o 
  -8   6   2      111.19      122.93      8.54 o 
  -7   6   2       25.52       21.32      4.61 o 
  -6   6   2       60.89       56.94      5.19 o 
  -5   6   2      410.02      423.83     18.70 o 
  -4   6   2      413.38      440.38     17.73 o 
  -3   6   2       15.38       13.22      2.03 o 
  -2   6   2       18.29       23.28      2.90 o 
  -1   6   2       61.43       61.07      4.07 o 
   0   6   2     1804.70     1986.38    158.33 o 
   1   6   2      416.98      387.59     13.50 o 
   2   6   2       23.71       20.70      2.68 o 
   3   6   2      295.78      287.25     13.04 o 
   4   6   2       19.34       17.77      3.17 o 
   5   6   2      544.38      524.99     21.02 o 
   6   6   2       39.56       37.75      4.97 o 
   7   6   2       18.82       17.71      4.08 o 
   8   6   2       28.67       31.89      5.17 o 
   9   6   2        3.61       -4.61     11.12 o 
  10   6   2       30.50       27.42      6.13 o 
  11   6   2      155.92      168.49     12.22 o 
  12   6   2       46.27       57.38      8.73 o 
  13   6   2       15.83       16.45     14.43 o 
 -13   7   2       25.68       21.14     14.82 o 
 -12   7   2        3.20        4.76      9.02 o 
 -11   7   2        3.36        9.53     10.18 o 
 -10   7   2        5.41       -4.91      7.54 o 
  -9   7   2        6.61       13.97      7.26 o 
  -8   7   2       21.68       16.33     11.17 o 
  -7   7   2       16.35       16.21      4.54 o 
  -6   7   2       31.55       30.10      4.26 o 
  -5   7   2      120.34      126.34      7.53 o 
  -4   7   2      142.62      160.96      7.91 o 
  -3   7   2      197.05      244.25     12.48 o 
  -2   7   2     5892.42     5782.13     55.78 o 
  -1   7   2       78.28      103.00      5.42 o 
   0   7   2       53.93       78.03     11.00 o 
   1   7   2      641.11      630.29     18.40 o 
   2   7   2        1.03        3.39      3.57 o 
   3   7   2      170.66      175.75     11.06 o 
   4   7   2      175.58      163.48      8.14 o 
   5   7   2       68.11       78.40      5.26 o 
   6   7   2        0.11        4.63      3.29 o 
   7   7   2      161.05      150.97      8.77 o 
   8   7   2       91.36       88.89      7.99 o 
   9   7   2        0.91        2.50      9.46 o 
  10   7   2       80.42       79.59      9.03 o 
  11   7   2        7.07       13.95      7.14 o 
  12   7   2       10.92       10.36     11.55 o 
 -12   8   2       12.36        7.48     12.84 o 
 -11   8   2        9.82      -12.13     12.13 o 
 -10   8   2       12.65       15.20     10.81 o 
  -9   8   2       30.55       35.28      6.04 o 
  -8   8   2        7.67       13.36      7.36 o 
  -7   8   2       46.57       31.33      5.37 o 
  -6   8   2      253.96      273.97     17.32 o 
  -5   8   2       66.27       63.24      5.12 o 
  -4   8   2      261.24      254.88     14.65 o 
  -3   8   2     1382.53     1407.19     30.64 o 
  -2   8   2     1047.29     1148.67     26.10 o 
  -1   8   2     1093.70     1146.53     25.34 o 
   0   8   2     1592.45     1700.85    121.22 o 
   1   8   2      126.36      122.98      6.41 o 
   2   8   2     1251.43     1150.74     26.41 o 
   3   8   2     1014.65      949.18     25.77 o 
   4   8   2      149.09      136.76      8.25 o 
   5   8   2       61.48       78.31      5.32 o 
   6   8   2       29.73       28.29      4.34 o 
   7   8   2       57.63       52.27      5.65 o 
   8   8   2        0.50       -3.28      8.60 o 
   9   8   2       26.55       38.03      5.45 o 
  10   8   2       47.32       55.78      7.87 o 
  11   8   2       36.58       43.28      8.56 o 
  12   8   2        2.80        6.17     11.33 o 
 -12   9   2        8.27       18.43      6.61 o 
 -11   9   2        4.11       -7.38     11.83 o 
 -10   9   2        1.78       16.60      8.77 o 
  -9   9   2        2.81       -9.17     10.50 o 
  -8   9   2       20.63       23.05      4.99 o 
  -7   9   2       87.27       84.84      6.73 o 
  -6   9   2      890.74      898.85     31.42 o 
  -5   9   2       54.74       51.79      5.42 o 
  -4   9   2       94.58      117.05      6.18 o 
  -3   9   2      162.20      156.75      8.27 o 
  -2   9   2        5.60        5.80      3.67 o 
  -1   9   2       21.85       19.96      2.74 o 
   0   9   2     3022.57     3073.16    166.66 o 
   1   9   2      158.70      163.14     10.19 o 
   2   9   2      175.84      168.61      7.84 o 
   3   9   2       36.62       36.65      3.72 o 
   4   9   2      443.96      480.92     20.13 o 
   5   9   2        0.04        2.43      3.70 o 
   6   9   2       25.97       24.66      4.92 o 
   7   9   2       49.62       36.36      6.05 o 
   8   9   2       30.35       24.45      5.31 o 
   9   9   2       43.78       45.02      6.86 o 
  10   9   2       11.51       29.59      5.11 o 
  11   9   2       22.52       26.45      7.58 o 
  12   9   2        5.42       11.56     10.29 o 
 -12  10   2        1.30       -2.17     14.04 o 
 -11  10   2       10.70       16.88      9.98 o 
 -10  10   2      110.59      108.90     10.13 o 
  -9  10   2       11.40        0.46     10.70 o 
  -8  10   2       40.09       35.40      6.48 o 
  -7  10   2        7.60       14.90      7.87 o 
  -6  10   2       41.66       41.06      5.74 o 
  -5  10   2       45.19       51.26      5.09 o 
  -4  10   2      167.67      173.12      9.22 o 
  -3  10   2       24.41       22.71      3.30 o 
  -2  10   2      276.18      314.79     15.35 o 
  -1  10   2      597.69      611.01     20.12 o 
   0  10   2       60.00       72.11      5.91 o 
   1  10   2      300.58      261.54     13.60 o 
   2  10   2        0.68       -4.01      4.34 o 
   3  10   2      244.66      223.72     14.03 o 
   4  10   2      252.23      228.79     10.65 o 
   5  10   2        0.79       -5.78      5.78 o 
   6  10   2        4.41        7.29      5.04 o 
   7  10   2       97.72       98.53      8.25 o 
   8  10   2       22.33       21.14      5.17 o 
   9  10   2        0.80        5.60      7.04 o 
  10  10   2        9.09        7.50      9.69 o 
  11  10   2        2.54       -7.86     12.39 o 
  12  10   2        3.94        6.31     11.82 o 
 -12  11   2        2.58       12.69      8.42 o 
 -11  11   2       26.36       21.98     13.52 o 
 -10  11   2        5.42        8.78      7.84 o 
  -9  11   2       30.09       19.65     13.22 o 
  -8  11   2       14.53        9.36      7.33 o 
  -7  11   2       90.42       93.38      7.94 o 
  -6  11   2       11.22       11.77      6.39 o 
  -5  11   2        8.14        1.24      5.40 o 
  -4  11   2       37.77       27.77      4.82 o 
  -3  11   2        1.05       -1.52      4.93 o 
  -2  11   2      306.90      365.50     16.86 o 
  -1  11   2      793.20      942.81     26.66 o 
   0  11   2     1636.34     1652.01     32.47 o 
   1  11   2       12.00        5.40      6.13 o 
   2  11   2       94.92       89.41      5.27 o 
   3  11   2      227.64      204.28      9.88 o 
   4  11   2       40.94       47.36      4.74 o 
   5  11   2       97.28       82.63      6.17 o 
   6  11   2      100.94       96.19      7.23 o 
   7  11   2        2.72        6.85      4.13 o 
   8  11   2      273.55      311.00     16.75 o 
   9  11   2        2.88        1.35      9.40 o 
  10  11   2        0.46        0.02      9.22 o 
  11  11   2       15.03       13.25      9.99 o 
  12  11   2        0.47        5.94      7.57 o 
 -12  12   2       19.83       28.76      7.15 o 
 -11  12   2        3.32        4.01     10.83 o 
 -10  12   2       24.49       21.06     11.23 o 
  -9  12   2        8.33       -5.96      9.99 o 
  -8  12   2       61.20       51.28      6.70 o 
  -7  12   2        8.62        9.48      4.68 o 
  -6  12   2        2.83       -8.11      8.11 o 
  -5  12   2       26.99       29.24      4.36 o 
  -4  12   2       81.45       79.44      5.82 o 
  -3  12   2      440.47      416.65     20.38 o 
  -2  12   2       19.03       20.63      3.93 o 
  -1  12   2        0.00        2.40      5.09 o 
   0  12   2       26.73       30.73      2.81 o 
   1  12   2      626.70      587.21     22.39 o 
   2  12   2       74.25       60.11      5.05 o 
   3  12   2       45.14       42.24      4.31 o 
   4  12   2      632.30      538.69     24.72 o 
   5  12   2      332.12      308.58     19.38 o 
   6  12   2       41.80       47.12      5.12 o 
   7  12   2       77.94       71.28      7.27 o 
   8  12   2        0.62       -4.82      8.03 o 
   9  12   2        0.48      -12.39     12.39 o 
  10  12   2       15.52       22.21      6.68 o 
  11  12   2        4.93       14.34      8.29 o 
  12  12   2        2.01       -0.63     11.56 o 
 -12  13   2        0.00      -17.11     17.11 o 
 -11  13   2        4.75        2.68      9.02 o 
 -10  13   2        8.29        7.12     11.59 o 
  -9  13   2       27.40       20.16     12.37 o 
  -8  13   2       30.46       31.54      6.28 o 
  -7  13   2       93.59       84.79      7.78 o 
  -6  13   2      310.88      299.55     15.16 o 
  -5  13   2       63.44       62.53      6.07 o 
  -4  13   2       27.60       24.37      4.76 o 
  -3  13   2      443.05      490.62     22.31 o 
  -2  13   2       37.67       39.52      4.41 o 
  -1  13   2      330.06      351.55     18.53 o 
   0  13   2      113.16      114.77      5.79 o 
   1  13   2      295.92      272.99     15.84 o 
   2  13   2        4.80        9.80      5.39 o 
   3  13   2      360.37      351.50     18.82 o 
   4  13   2      133.90      135.67      7.59 o 
   5  13   2        5.68        8.42      6.13 o 
   6  13   2       54.33       55.61      6.29 o 
   7  13   2        0.63        6.46      6.30 o 
   8  13   2        5.96       11.04      9.79 o 
   9  13   2        3.44        2.47      7.35 o 
  10  13   2       18.04       16.55     13.84 o 
  11  13   2       11.39        8.95     14.71 o 
 -11  14   2        0.78       -2.56     10.60 o 
 -10  14   2        0.06       -8.65      8.65 o 
  -9  14   2        7.62       16.99      9.03 o 
  -8  14   2        8.23       11.14      5.87 o 
  -7  14   2       33.50       23.77     12.11 o 
  -6  14   2        8.97       10.55      7.99 o 
  -5  14   2      103.99       88.20      6.74 o 
  -4  14   2       55.36       58.27      5.95 o 
  -3  14   2       76.49       58.12      6.02 o 
  -2  14   2        8.43        0.57      7.03 o 
  -1  14   2      215.34      234.00     15.58 o 
   0  14   2        2.09        5.46      3.67 o 
   1  14   2      253.66      255.77     11.93 o 
   2  14   2        9.38       12.40      3.05 o 
   3  14   2      445.90      466.04     22.41 o 
   4  14   2      252.69      218.72     12.71 o 
   5  14   2        0.07        2.83      5.87 o 
   6  14   2       28.07       27.09      6.33 o 
   7  14   2       40.79       52.79      6.72 o 
   8  14   2       54.71       51.39      7.69 o 
   9  14   2       22.31       22.85      5.63 o 
  10  14   2        0.08      -11.57     11.57 o 
  11  14   2       11.91       30.52      6.04 o 
 -11  15   2        0.42       -2.71     10.82 o 
 -10  15   2       13.59       22.05      5.82 o 
  -9  15   2        0.95      -11.21     11.95 o 
  -8  15   2       84.01       68.71      8.99 o 
  -7  15   2        9.49       15.20      9.65 o 
  -6  15   2        0.20       -2.05      4.97 o 
  -5  15   2       10.03      -11.17     11.17 o 
  -4  15   2       36.67       41.23      5.04 o 
  -3  15   2       25.33       25.88      5.08 o 
  -2  15   2        1.07       13.70      2.66 o 
  -1  15   2        5.86       13.83      4.18 o 
   0  15   2      217.04      218.19      7.86 o 
   1  15   2      774.38      715.71     27.82 o 
   2  15   2        7.32        0.05      6.02 o 
   3  15   2       59.69       58.39      6.14 o 
   4  15   2       10.73       12.80      4.03 o 
   5  15   2        1.24       -5.26      7.13 o 
   6  15   2       50.91       49.53      6.64 o 
   7  15   2        9.54        0.96      9.67 o 
   8  15   2       42.86       53.57      7.16 o 
   9  15   2        3.51       -0.02     13.05 o 
  10  15   2        0.32       -6.01     12.80 o 
  11  15   2        7.20       11.33      8.14 o 
 -11  16   2        1.02      -13.27     13.27 o 
 -10  16   2       10.21        3.17     12.16 o 
  -9  16   2        3.68        5.74      9.96 o 
  -8  16   2       18.99        5.43      8.97 o 
  -7  16   2        4.07        8.63      7.19 o 
  -6  16   2       70.48       83.43      7.30 o 
  -5  16   2      214.39      184.83     10.53 o 
  -4  16   2      188.69      175.39     11.61 o 
  -3  16   2      237.96      217.71     12.69 o 
  -2  16   2        0.37       -4.18      5.40 o 
  -1  16   2        0.25       -2.55      7.32 o 
   0  16   2      107.15      103.16      5.10 o 
   1  16   2        0.05       -1.07      6.28 o 
   2  16   2        0.37        2.84      4.48 o 
   3  16   2       50.21       52.57      6.16 o 
   4  16   2      227.09      201.54     12.65 o 
   5  16   2        7.29        2.00      8.91 o 
   6  16   2       16.51        2.48      9.11 o 
   7  16   2       39.32        9.71     12.50 o 
   8  16   2       35.57       39.98      8.43 o 
   9  16   2        1.22      -12.45     12.45 o 
  10  16   2        9.60        6.13     11.15 o 
  11  16   2        3.72       -1.96      9.14 o 
 -11  17   2       22.70       27.51      8.03 o 
 -10  17   2        2.54       -2.48     10.24 o 
  -9  17   2       39.33       37.07      7.89 o 
  -8  17   2        7.86      -12.52     14.37 o 
  -7  17   2       10.29       10.07      8.86 o 
  -6  17   2      172.06      166.45     11.05 o 
  -5  17   2       20.18       13.05     10.09 o 
  -4  17   2        0.55        5.22      7.44 o 
  -3  17   2       96.12      107.28      7.78 o 
  -2  17   2       35.24       15.84      9.36 o 
  -1  17   2       38.22       32.44      5.61 o 
   0  17   2        2.50        7.72      2.92 o 
   1  17   2      110.37      100.85      7.67 o 
   2  17   2      177.06      175.44     11.44 o 
   3  17   2       90.18       70.66      7.23 o 
   4  17   2       48.56       45.02      7.06 o 
   5  17   2       50.59       49.45      6.73 o 
   6  17   2        0.46       10.99      8.34 o 
   7  17   2        0.06        7.60     11.00 o 
   8  17   2        6.53       11.14      7.09 o 
   9  17   2       14.27       11.22     12.29 o 
  10  17   2        1.56        6.12      8.01 o 
 -10  18   2      143.96      157.95     13.19 o 
  -9  18   2        6.65       15.47      8.00 o 
  -8  18   2        0.56       -9.39     12.10 o 
  -7  18   2        0.03       -0.39      9.41 o 
  -6  18   2        9.85       12.86      8.74 o 
  -5  18   2       28.46       30.95      5.06 o 
  -4  18   2        0.00        8.65      7.33 o 
  -3  18   2       17.14       19.37      4.87 o 
  -2  18   2      120.25      104.56      8.17 o 
  -1  18   2      176.06      181.98      9.62 o 
   0  18   2       78.75       91.32      5.18 o 
   1  18   2       26.40       33.57      5.48 o 
   2  18   2        2.63        2.90      6.19 o 
   3  18   2       62.04       50.77      7.49 o 
   4  18   2       83.24       93.83      7.81 o 
   5  18   2       75.37       84.70      8.09 o 
   6  18   2        0.46       -7.13      9.22 o 
   7  18   2        0.06        7.09      9.11 o 
   8  18   2       48.41       47.54      8.48 o 
   9  18   2        1.40       -5.14     11.18 o 
  10  18   2        3.46        4.31     14.49 o 
 -10  19   2       22.75       28.65      7.21 o 
  -9  19   2        0.33       -9.40     10.93 o 
  -8  19   2        8.08        5.05      5.71 o 
  -7  19   2       94.54       90.41      9.78 o 
  -6  19   2        0.02        1.17      4.80 o 
  -5  19   2       18.86       20.51      5.36 o 
  -4  19   2        3.80        8.37      9.61 o 
  -3  19   2        0.47        1.72      6.75 o 
  -2  19   2      100.53      102.03      8.66 o 
  -1  19   2        9.32       13.88      4.02 o 
   0  19   2       94.46      100.16      5.73 o 
   1  19   2        5.53        4.69      5.66 o 
   2  19   2       44.44       47.19      6.01 o 
   3  19   2       83.18       74.11      8.31 o 
   4  19   2       30.31       39.27      7.09 o 
   5  19   2        7.89        8.32     11.16 o 
   6  19   2       11.54       10.86      6.87 o 
   7  19   2       36.94       31.35      6.90 o 
   8  19   2       43.81       34.79      7.77 o 
   9  19   2       76.72       60.96     10.33 o 
  10  19   2        0.02        0.68     12.91 o 
  -9  20   2        1.58        3.87     10.94 o 
  -8  20   2        0.38       -2.21      9.61 o 
  -7  20   2        2.91       16.92     10.71 o 
  -6  20   2       44.31       44.80      6.89 o 
  -5  20   2        0.92        5.16      8.38 o 
  -4  20   2        0.21        9.63      8.34 o 
  -3  20   2        3.67        9.23      7.94 o 
  -2  20   2        0.16       -0.04      7.81 o 
  -1  20   2        9.86       14.56      4.66 o 
   0  20   2      105.55      134.35      6.53 o 
   1  20   2      127.39      115.81      8.93 o 
   2  20   2      106.47       95.97      8.49 o 
   3  20   2       73.72       78.00      7.35 o 
   4  20   2        2.24       14.86      7.78 o 
   5  20   2      137.65      145.08     10.87 o 
   6  20   2       13.79       18.22      5.45 o 
   7  20   2        1.30       -4.52     10.24 o 
   8  20   2       82.95       84.40     11.14 o 
   9  20   2       30.51       28.00     15.82 o 
  -9  21   2        1.69        3.00     12.88 o 
  -8  21   2        7.39        3.90     10.66 o 
  -7  21   2        9.35       11.11      7.24 o 
  -6  21   2        2.58       -0.58     10.26 o 
  -5  21   2       15.46        6.57     10.20 o 
  -4  21   2        1.94        6.13      5.54 o 
  -3  21   2        3.16       -1.58     11.37 o 
  -2  21   2        0.03        8.38      6.91 o 
  -1  21   2      105.21       94.19      9.35 o 
   0  21   2       55.46       75.22     10.58 o 
   1  21   2       15.47        3.49     13.27 o 
   2  21   2        1.32        7.97      8.10 o 
   3  21   2        7.07        8.90     10.48 o 
   4  21   2       76.08       87.15      8.62 o 
   5  21   2        2.76        3.63      8.82 o 
   6  21   2        5.51        8.71      6.51 o 
   7  21   2       18.94       18.32      9.84 o 
   8  21   2       42.74       32.50      9.11 o 
   9  21   2       13.29      -15.33     15.80 o 
  -8  22   2        0.14        9.57     13.15 o 
  -7  22   2        8.61       20.29     11.96 o 
  -6  22   2       17.04       27.29      6.62 o 
  -5  22   2        5.66        2.48     11.60 o 
  -4  22   2      253.59      280.28     18.57 o 
  -3  22   2        2.95       10.25      9.03 o 
  -2  22   2        0.14        8.35      8.60 o 
  -1  22   2        3.29        7.02      6.68 o 
   0  22   2        0.19        4.61      3.86 o 
   1  22   2       58.71       58.27      7.71 o 
   2  22   2        9.13        7.44     10.66 o 
   3  22   2       53.48       58.84      7.41 o 
   4  22   2        0.59        4.18      7.41 o 
   5  22   2        0.15       -6.74     10.97 o 
   6  22   2        1.01      -11.28     11.37 o 
   7  22   2        2.85       -3.10     11.45 o 
   8  22   2        4.61       15.71     10.60 o 
  -8  23   2        0.74      -11.46     11.46 o 
  -7  23   2        5.43       22.04      6.00 o 
  -6  23   2        9.62        6.41     13.25 o 
  -5  23   2       26.70       28.10      6.85 o 
  -4  23   2        9.37        6.79     10.84 o 
  -3  23   2        8.70       -2.70     13.75 o 
  -2  23   2       15.67       17.58     12.95 o 
  -1  23   2       19.75       26.38      6.10 o 
   0  23   2       10.00       10.37      5.97 o 
   1  23   2        0.03        1.87      8.34 o 
   2  23   2      245.88      236.64     14.18 o 
   3  23   2       32.60       34.14      7.29 o 
   4  23   2        3.26        3.12     10.61 o 
   5  23   2       12.41       -2.00      9.19 o 
   6  23   2       11.09       12.81      9.62 o 
   7  23   2        1.50        9.70      7.58 o 
   8  23   2        8.33       14.79      8.67 o 
  -7  24   2        8.14       10.53      6.87 o 
  -6  24   2       16.81        7.32     12.54 o 
  -5  24   2        4.60       14.82      6.19 o 
  -4  24   2       19.24       35.84      6.78 o 
  -3  24   2        1.34        3.11     10.75 o 
  -2  24   2      179.97      171.06     12.37 o 
  -1  24   2       14.95       12.11      6.38 o 
   0  24   2       26.05       34.09      7.46 o 
   1  24   2       42.83       22.43     15.53 o 
   2  24   2       42.51       54.12      8.08 o 
   3  24   2       11.15       -5.68     12.47 o 
   4  24   2       16.83       -2.15     13.22 o 
   5  24   2       14.88       17.30     12.88 o 
   6  24   2       27.74       39.90      6.65 o 
   7  24   2       10.72        8.35     11.82 o 
  -7  25   2       13.69       15.19     12.70 o 
  -6  25   2       10.89       14.49      5.66 o 
  -5  25   2        0.03      -13.39     13.39 o 
  -4  25   2        0.55       10.67      6.59 o 
  -3  25   2        3.61        7.77     10.35 o 
  -2  25   2       43.61       43.57      7.54 o 
  -1  25   2        9.07        3.78     13.25 o 
   0  25   2       17.05       19.55      7.45 o 
   1  25   2        0.22      -12.92     12.92 o 
   2  25   2       29.56       29.59      6.96 o 
   3  25   2       13.78       26.93      6.97 o 
   4  25   2       79.63       87.98     10.18 o 
   5  25   2        5.10        7.35     12.59 o 
   6  25   2        5.46        4.82      9.45 o 
  -6  26   2        5.96        6.12     11.78 o 
  -5  26   2       61.93       48.99     10.59 o 
  -4  26   2       78.15       95.38     11.07 o 
  -3  26   2        3.68        4.64      8.79 o 
  -2  26   2        9.77        1.14     11.45 o 
  -1  26   2        0.41        7.09     11.82 o 
   0  26   2        1.05        1.47      7.05 o 
   1  26   2       38.44       39.52      7.83 o 
   2  26   2       12.16      -13.90     13.90 o 
   3  26   2       60.34       64.90      9.70 o 
   4  26   2        3.67        8.12     11.23 o 
   5  26   2        1.89       -1.32     12.37 o 
   6  26   2        0.19        1.65     11.42 o 
  -5  27   2        5.91      -15.59     15.99 o 
  -4  27   2        4.15       11.35     10.14 o 
  -3  27   2       52.83       49.52      8.51 o 
  -2  27   2        4.39        7.61      7.19 o 
  -1  27   2       84.55      116.21     10.54 o 
   0  27   2        1.26        4.13      5.90 o 
   1  27   2        1.16       -8.12     12.56 o 
   2  27   2        7.19        3.12     12.25 o 
   3  27   2       68.80       72.38      9.67 o 
   4  27   2        4.70        8.67     14.72 o 
   5  27   2        0.03        5.79      7.42 o 
  -4  28   2        0.01       -9.27     13.76 o 
  -3  28   2        0.04        7.92      7.60 o 
  -2  28   2       35.20       12.18     16.13 o 
  -1  28   2       45.61       49.29      9.05 o 
   0  28   2        8.55       12.83      8.49 o 
   1  28   2       17.95       22.49     14.20 o 
   2  28   2        0.16        4.37      7.32 o 
   3  28   2       39.14       43.81      8.55 o 
  -2  29   2       26.37       18.65     14.48 o 
  -1  29   2       16.19       26.36      7.48 o 
   0  29   2        5.74       -0.62      9.33 o 
   1  29   2        0.13       14.67      8.60 o 
   2  29   2        4.46       16.08     10.99 o 
 -13   1   3        1.43        7.82      7.48 o 
 -12   1   3        0.05       -8.94     10.48 o 
 -11   1   3       30.11       37.57      5.79 o 
 -10   1   3       16.01       15.68     10.04 o 
  -9   1   3        9.99        7.95      9.05 o 
  -8   1   3      204.09      219.17     12.76 o 
  -7   1   3        1.81        1.47      4.85 o 
  -6   1   3       42.12       54.05      4.97 o 
  -5   1   3        3.75        6.81      4.35 o 
  -4   1   3       77.94       84.84      4.66 o 
  -3   1   3       57.70       57.40      3.89 o 
  -2   1   3      277.01      383.64     13.30 o 
  -1   1   3     3732.52     4090.01     38.80 o 
   0   1   3      517.64      519.08     89.13 o 
   1   1   3       20.69       20.84      2.42 o 
   2   1   3     1814.99     1645.90     27.65 o 
   3   1   3      169.88      187.89     10.63 o 
   4   1   3       24.39       20.35      3.24 o 
   5   1   3      522.39      561.68     21.19 o 
   6   1   3       66.42       69.86      5.60 o 
   7   1   3       25.86       31.16      4.49 o 
   8   1   3      195.26      198.69     12.34 o 
   9   1   3       38.34       34.49      6.63 o 
  10   1   3        0.02        4.12     10.44 o 
  11   1   3        2.43        6.78     10.93 o 
  12   1   3        0.00       -3.90     12.70 o 
  13   1   3       19.76       16.16     14.09 o 
 -13   2   3        0.47        6.97      9.71 o 
 -12   2   3        4.13        6.59      8.84 o 
 -11   2   3        0.87        7.97     11.89 o 
 -10   2   3        0.00        1.85      7.81 o 
  -9   2   3        0.64       -3.19      8.25 o 
  -8   2   3      412.59      396.60     22.83 o 
  -7   2   3       13.45       19.94      3.89 o 
  -6   2   3        3.03        7.53      4.12 o 
  -5   2   3      141.76      164.73      8.26 o 
  -4   2   3        2.32       -0.67      4.58 o 
  -3   2   3      190.94      188.06     10.53 o 
  -2   2   3      109.73      153.60      8.67 o 
  -1   2   3      196.40      296.10     10.78 o 
   0   2   3     5643.17     5221.64    838.07 o 
   1   2   3     2104.25     1822.94     26.93 o 
   2   2   3      126.91      125.52      7.91 o 
   3   2   3      492.38      494.31     16.84 o 
   4   2   3      800.97      783.17     22.93 o 
   5   2   3      288.86      271.82     15.25 o 
   6   2   3       62.52       56.52      5.66 o 
   7   2   3        6.91        7.32      7.58 o 
   8   2   3       54.57       64.57      6.91 o 
   9   2   3       25.02       18.85      9.48 o 
  10   2   3       14.25       13.93      8.05 o 
  11   2   3        5.18       -4.38     10.03 o 
  12   2   3        0.07       -7.27     11.06 o 
  13   2   3        0.00        7.95      7.66 o 
 -13   3   3        0.61       -3.68     12.35 o 
 -12   3   3       26.11       25.66      6.28 o 
 -11   3   3       11.25       -3.02     11.18 o 
 -10   3   3        1.67        3.45      8.10 o 
  -9   3   3      180.44      182.37     10.92 o 
  -8   3   3      230.50      240.42     13.87 o 
  -7   3   3       17.66       21.08      4.07 o 
  -6   3   3        0.64        2.03      4.77 o 
  -5   3   3       59.14       57.21      4.77 o 
  -4   3   3      306.72      348.15     15.20 o 
  -3   3   3      505.73      594.33     17.95 o 
  -2   3   3      476.29      531.31     16.01 o 
  -1   3   3      347.42      384.95     12.91 o 
   0   3   3      182.94      224.09     36.61 o 
   1   3   3     1655.71     1467.24     25.27 o 
   2   3   3       82.42       64.60      3.76 o 
   3   3   3      105.76       89.79      5.48 o 
   4   3   3      214.18      212.03     12.48 o 
   5   3   3       94.64       82.81      5.62 o 
   6   3   3      260.36      234.49     15.12 o 
   7   3   3       21.96       21.82      3.56 o 
   8   3   3        2.76        6.12      4.64 o 
   9   3   3       22.33       28.44      5.95 o 
  10   3   3        3.94       18.66      9.79 o 
  11   3   3        0.13        6.92      6.39 o 
  12   3   3       13.47        8.55     13.87 o 
  13   3   3        4.85        4.78      9.71 o 
 -13   4   3       82.65       87.60     10.29 o 
 -12   4   3        3.98        3.87     10.47 o 
 -11   4   3        0.38       -1.85      8.78 o 
 -10   4   3        9.21       16.32      5.22 o 
  -9   4   3        3.93        9.69      5.39 o 
  -8   4   3        5.89       -8.65      8.65 o 
  -7   4   3      144.59      149.31      9.50 o 
  -6   4   3      438.11      475.24     21.57 o 
  -5   4   3      114.20      127.73      7.78 o 
  -4   4   3       48.38       55.70      3.89 o 
  -3   4   3      304.02      349.11     14.16 o 
  -2   4   3     2076.66     2336.16     33.88 o 
  -1   4   3      647.79      853.10     19.70 o 
   0   4   3      772.33      835.01    137.19 o 
   1   4   3     1539.77     1325.17     25.30 o 
   2   4   3      304.69      286.10     12.51 o 
   3   4   3      164.83      178.15     10.42 o 
   4   4   3      192.39      201.55     12.34 o 
   5   4   3     1121.05     1016.56     29.04 o 
   6   4   3       44.79       61.63      5.10 o 
   7   4   3       84.71       90.48      6.92 o 
   8   4   3       16.25       20.98      4.74 o 
   9   4   3        0.01       -3.12      7.87 o 
  10   4   3        5.42       -3.06     11.28 o 
  11   4   3        1.33       -7.04     11.35 o 
  12   4   3        8.87       12.31      8.15 o 
 -13   5   3        0.00       12.48      8.34 o 
 -12   5   3        1.00       -6.50      9.52 o 
 -11   5   3        0.92        2.54      7.75 o 
 -10   5   3        5.40       13.13      4.37 o 
  -9   5   3      143.23      148.74      9.76 o 
  -8   5   3       41.88       38.31      5.48 o 
  -7   5   3       49.32       51.32      5.72 o 
  -6   5   3        1.34        6.04      2.51 o 
  -5   5   3        0.00       -3.07      4.75 o 
  -4   5   3       78.37       86.34      4.83 o 
  -3   5   3       19.05       11.39      2.33 o 
  -2   5   3      627.81      742.32     19.93 o 
  -1   5   3        0.02        0.56      3.30 o 
   0   5   3       95.96       98.05      9.78 o 
   1   5   3       23.36       18.75      3.15 o 
   2   5   3      195.76      181.50     10.59 o 
   3   5   3       54.10       46.80      3.92 o 
   4   5   3       19.25       16.55      3.27 o 
   5   5   3       36.08       35.67      4.34 o 
   6   5   3      234.17      198.72     10.67 o 
   7   5   3      180.03      171.78     11.32 o 
   8   5   3        0.06       -4.91      5.60 o 
   9   5   3        0.56        1.80      7.36 o 
  10   5   3        0.24       -9.59      9.91 o 
  11   5   3       11.04       12.24      9.10 o 
  12   5   3       58.13       56.49      9.20 o 
 -13   6   3        9.50      -17.07     17.07 o 
 -12   6   3       32.77       25.60      8.10 o 
 -11   6   3        1.93       -2.57     10.47 o 
 -10   6   3        3.47       -8.15     10.84 o 
  -9   6   3       36.68       22.95     11.50 o 
  -8   6   3      188.65      168.09      9.85 o 
  -7   6   3        0.02        1.30      5.95 o 
  -6   6   3      121.51      138.90      8.84 o 
  -5   6   3      153.49      189.28      9.14 o 
  -4   6   3       34.48       28.66      3.62 o 
  -3   6   3       32.33       37.67      3.42 o 
  -2   6   3      118.25      127.69      6.44 o 
  -1   6   3        0.06        1.13      3.41 o 
   0   6   3      137.16      127.37     18.44 o 
   1   6   3       23.59        8.37      5.62 o 
   2   6   3      251.99      242.56     12.46 o 
   3   6   3       21.04       22.42      2.90 o 
   4   6   3      559.09      535.63     20.18 o 
   5   6   3      125.12      102.97      6.46 o 
   6   6   3      123.53      109.10      6.86 o 
   7   6   3       48.64       45.03      5.56 o 
   8   6   3        5.59       -1.30      7.13 o 
   9   6   3        4.70       11.51      7.32 o 
  10   6   3       90.86       83.85     10.08 o 
  11   6   3        1.33       -9.36     11.59 o 
  12   6   3        3.18        3.95     10.98 o 
 -12   7   3        0.96        3.46      6.65 o 
 -11   7   3        0.74       10.35      4.07 o 
 -10   7   3        6.17       -4.92     11.33 o 
  -9   7   3       66.24       56.83      6.76 o 
  -8   7   3       78.37       62.37      7.40 o 
  -7   7   3       20.78       27.58      4.41 o 
  -6   7   3       84.03       75.76      6.31 o 
  -5   7   3      370.62      383.20     18.83 o 
  -4   7   3        0.19        4.31      2.27 o 
  -3   7   3       21.94       31.31      3.16 o 
  -2   7   3      420.91      495.61     17.54 o 
  -1   7   3       49.42       51.89      3.63 o 
   0   7   3      241.33      258.27     24.52 o 
   1   7   3      781.86      686.26     20.02 o 
   2   7   3       81.18       84.01      4.77 o 
   3   7   3       58.27       64.79      4.77 o 
   4   7   3        0.19       -2.34      5.10 o 
   5   7   3      146.69      149.56      9.08 o 
   6   7   3       76.46       54.49      5.55 o 
   7   7   3      111.21      132.86      7.88 o 
   8   7   3        0.83        2.76      7.66 o 
   9   7   3       52.66       54.28      7.59 o 
  10   7   3       15.67       32.16      6.82 o 
  11   7   3       51.08       36.38      8.37 o 
  12   7   3        3.42       12.68     11.97 o 
 -12   8   3        0.00       -0.36     10.70 o 
 -11   8   3        3.54       -0.74     10.99 o 
 -10   8   3        3.01       -1.48     11.82 o 
  -9   8   3        3.30       -0.60      9.40 o 
  -8   8   3       21.33        3.02      9.79 o 
  -7   8   3      496.51      455.54     25.33 o 
  -6   8   3      109.64      109.75      7.16 o 
  -5   8   3      158.93      155.41      9.41 o 
  -4   8   3      305.73      341.28     16.99 o 
  -3   8   3       84.28       90.42      5.29 o 
  -2   8   3      206.79      226.21     12.54 o 
  -1   8   3       40.11       48.61      3.84 o 
   0   8   3      419.15      470.99     34.17 o 
   1   8   3      158.05      139.15      7.27 o 
   2   8   3        1.64        6.16      3.89 o 
   3   8   3       16.23       26.30      3.13 o 
   4   8   3      547.04      449.79     19.76 o 
   5   8   3       93.60       94.22      6.45 o 
   6   8   3       22.72       19.70      4.69 o 
   7   8   3        0.27       -0.16      7.27 o 
   8   8   3        4.56       16.79      9.02 o 
   9   8   3      195.64      212.64     12.47 o 
  10   8   3       69.91       65.43      9.40 o 
  11   8   3        1.49        1.88     10.10 o 
  12   8   3        0.26        4.87      9.54 o 
 -12   9   3        3.29       10.01      7.81 o 
 -11   9   3        1.31        3.93     10.21 o 
 -10   9   3        9.04       11.50      8.40 o 
  -9   9   3        3.32        7.03      6.99 o 
  -8   9   3        0.04       -4.49      8.00 o 
  -7   9   3       49.03       49.08      6.63 o 
  -6   9   3       24.66       26.64      4.51 o 
  -5   9   3        0.52       -1.80      5.40 o 
  -4   9   3      443.50      431.57     19.82 o 
  -3   9   3      199.55      228.18     13.63 o 
  -2   9   3        3.11       11.46      2.62 o 
  -1   9   3       15.66       14.75      3.05 o 
   0   9   3       71.90       94.56      4.13 o 
   1   9   3      364.10      339.43     14.90 o 
   2   9   3       37.24       50.32      3.86 o 
   3   9   3      466.12      414.85     18.83 o 
   4   9   3      162.53      166.93      9.13 o 
   5   9   3        9.99        9.65      6.99 o 
   6   9   3        1.42        7.09      5.83 o 
   7   9   3       24.19       26.89      4.78 o 
   8   9   3       26.17       30.13      5.90 o 
   9   9   3        0.21        2.34      6.70 o 
  10   9   3        7.29       22.60      5.39 o 
  11   9   3        8.40        9.81      8.38 o 
  12   9   3        0.50        4.92      9.74 o 
 -12  10   3        6.51        7.64     13.53 o 
 -11  10   3        2.10       -5.10      9.35 o 
 -10  10   3        0.20       -4.23      9.87 o 
  -9  10   3        4.29      -10.55     10.55 o 
  -8  10   3       13.95       16.90     10.03 o 
  -7  10   3        8.38       -6.22      9.29 o 
  -6  10   3      103.95       90.32      7.42 o 
  -5  10   3      855.13      851.96     29.95 o 
  -4  10   3      193.10      180.71      9.52 o 
  -3  10   3       87.11       91.03      5.42 o 
  -2  10   3        0.53       -0.52      4.17 o 
  -1  10   3      203.75      268.51     14.67 o 
   0  10   3     1407.81     1450.60     75.28 o 
   1  10   3       68.98       61.92      4.72 o 
   2  10   3        5.50        9.85      5.10 o 
   3  10   3      418.43      412.81     19.38 o 
   4  10   3      704.14      658.10     25.34 o 
   5  10   3      108.00      110.48      7.20 o 
   6  10   3       58.07       57.99      5.94 o 
   7  10   3       12.27        5.37     10.38 o 
   8  10   3       11.74       16.22      9.47 o 
   9  10   3       15.38        1.87      8.29 o 
  10  10   3        2.98      -12.07     12.07 o 
  11  10   3        2.85        8.21     11.18 o 
  12  10   3        0.00        1.72     11.61 o 
 -12  11   3        0.00        7.30     10.16 o 
 -11  11   3        0.32        6.91      9.24 o 
 -10  11   3        2.33        6.34      8.25 o 
  -9  11   3        3.71        1.35      9.39 o 
  -8  11   3        7.22       10.80      8.15 o 
  -7  11   3       35.80       11.46     12.02 o 
  -6  11   3       58.48       63.79      6.38 o 
  -5  11   3       13.74       10.49      4.06 o 
  -4  11   3      150.22      166.88      9.28 o 
  -3  11   3        1.21       -4.31      5.51 o 
  -2  11   3       72.00       85.49      5.56 o 
  -1  11   3       81.15       80.85      5.29 o 
   0  11   3      538.41      511.86     47.06 o 
   1  11   3       72.42       78.01      5.25 o 
   2  11   3      114.43      122.40      7.77 o 
   3  11   3      307.59      252.89     16.07 o 
   4  11   3        6.92        9.41      3.19 o 
   5  11   3       95.03       81.24      6.79 o 
   6  11   3       25.27       24.69      4.81 o 
   7  11   3       52.23       53.58      7.12 o 
   8  11   3        0.09       -8.57      8.57 o 
   9  11   3        0.84       -7.37      8.95 o 
  10  11   3       14.48        9.76     10.48 o 
  11  11   3        1.96       -0.30     10.60 o 
  12  11   3        0.00        0.35      9.54 o 
 -12  12   3        4.59       16.37      4.75 o 
 -11  12   3       22.84        8.03     15.56 o 
 -10  12   3        6.70       14.26      9.31 o 
  -9  12   3        0.30       -6.82      7.58 o 
  -8  12   3       29.77       13.46     10.58 o 
  -7  12   3      161.45      141.73      9.36 o 
  -6  12   3       80.16       81.14      7.53 o 
  -5  12   3      244.92      219.44     12.65 o 
  -4  12   3       48.41       44.11      5.73 o 
  -3  12   3      346.50      312.04     18.26 o 
  -2  12   3        8.99        0.47      6.72 o 
  -1  12   3       35.63       41.71      4.21 o 
   0  12   3       90.28       86.35      9.35 o 
   1  12   3        0.09       -0.80      5.28 o 
   2  12   3        7.39        7.24      4.59 o 
   3  12   3      423.98      382.54     19.78 o 
   4  12   3      128.19      109.10      7.32 o 
   5  12   3      621.12      600.33     27.58 o 
   6  12   3        3.73       -2.39      9.59 o 
   7  12   3        3.10       13.66      7.09 o 
   8  12   3        1.13       10.33      7.44 o 
   9  12   3        0.10        3.70      9.02 o 
  10  12   3        8.72       14.05      5.55 o 
  11  12   3       13.28       23.61      6.27 o 
 -11  13   3        8.48       10.60     11.83 o 
 -10  13   3       47.54       47.89      7.71 o 
  -9  13   3        0.17        4.25      7.55 o 
  -8  13   3       13.86        6.93     11.38 o 
  -7  13   3       30.18       40.33      5.45 o 
  -6  13   3        0.00        2.67      7.21 o 
  -5  13   3       96.26       87.17      7.12 o 
  -4  13   3      873.00      786.06     30.36 o 
  -3  13   3       31.21       25.43      4.35 o 
  -2  13   3      284.49      312.83     18.66 o 
  -1  13   3       23.95       17.68      3.47 o 
   0  13   3       85.92       85.06      6.52 o 
   1  13   3      247.58      189.42     10.60 o 
   2  13   3      171.84      180.83      9.82 o 
   3  13   3      169.14      158.73      9.67 o 
   4  13   3       14.16        5.39      6.87 o 
   5  13   3        1.06        7.64      6.34 o 
   6  13   3       23.79       30.55      5.45 o 
   7  13   3       49.60       46.01      7.12 o 
   8  13   3        1.66        2.37      6.78 o 
   9  13   3        0.33       11.77      8.63 o 
  10  13   3        8.39       19.11     10.32 o 
  11  13   3       27.11        9.82     19.82 o 
 -11  14   3        0.08       -8.84     13.48 o 
 -10  14   3        0.08       13.52      7.77 o 
  -9  14   3        6.72       15.48      9.03 o 
  -8  14   3        1.53        3.57      8.37 o 
  -7  14   3        0.16      -10.04     10.04 o 
  -6  14   3       48.47       49.34      6.34 o 
  -5  14   3       13.23       12.53      6.86 o 
  -4  14   3        0.23        0.17      5.90 o 
  -3  14   3      540.02      497.82     24.75 o 
  -2  14   3        7.05       11.82      7.30 o 
  -1  14   3        7.52        7.65      6.82 o 
   0  14   3      716.75      678.47     39.46 o 
   1  14   3       79.75       65.89      6.47 o 
   2  14   3      100.69       89.07      6.35 o 
   3  14   3        7.16        7.12      7.31 o 
   4  14   3       41.50       36.15      4.78 o 
   5  14   3        0.04       -7.59      7.59 o 
   6  14   3       64.38       66.16      6.97 o 
   7  14   3       74.67       69.80      8.04 o 
   8  14   3       68.29       81.20      8.49 o 
   9  14   3        0.40        7.92      4.65 o 
  10  14   3        5.36       -0.40     14.51 o 
  11  14   3        0.19        0.83     13.14 o 
 -11  15   3        0.30      -11.80     11.80 o 
 -10  15   3       22.56       25.77      6.10 o 
  -9  15   3       10.64       12.73     11.76 o 
  -8  15   3       18.95        2.56     10.98 o 
  -7  15   3        4.13        8.33      5.43 o 
  -6  15   3       10.86       10.92      9.42 o 
  -5  15   3       84.14       72.56      6.91 o 
  -4  15   3       72.17       58.19      6.35 o 
  -3  15   3      145.24      132.30      8.27 o 
  -2  15   3        9.54       19.13      3.62 o 
  -1  15   3       41.16       44.14      5.46 o 
   0  15   3       19.07       15.41      3.76 o 
   1  15   3     1079.71     1035.91     34.80 o 
   2  15   3        0.11       10.08      5.94 o 
   3  15   3       15.24       18.94      4.24 o 
   4  15   3        3.03        8.67      4.83 o 
   5  15   3        0.20        6.98      6.89 o 
   6  15   3       20.71       27.47      5.74 o 
   7  15   3      270.43      292.93     16.96 o 
   8  15   3        6.13       -2.25      9.71 o 
   9  15   3       46.69       54.79      7.47 o 
  10  15   3       25.92       25.47     12.88 o 
  11  15   3        2.94       13.27     12.82 o 
 -11  16   3        8.47       14.09     10.92 o 
 -10  16   3        4.54       10.32     11.43 o 
  -9  16   3        0.01        7.78     10.27 o 
  -8  16   3       15.04       14.65      5.55 o 
  -7  16   3       55.44       60.04      7.55 o 
  -6  16   3       59.04       52.98      7.75 o 
  -5  16   3        1.14        8.39      7.12 o 
  -4  16   3        1.53        3.18      5.17 o 
  -3  16   3       54.59       56.31      5.90 o 
  -2  16   3       14.42        7.93      4.88 o 
  -1  16   3       19.35       18.40      9.59 o 
   0  16   3      233.51      235.68      8.97 o 
   1  16   3      177.29      165.26      9.06 o 
   2  16   3       81.73       79.13      6.72 o 
   3  16   3      115.89      105.66      7.42 o 
   4  16   3       57.31       59.64      6.19 o 
   5  16   3        0.16       10.02      7.49 o 
   6  16   3       23.46       21.21      5.83 o 
   7  16   3       19.04       35.14      5.63 o 
   8  16   3        5.95       -1.82      8.73 o 
   9  16   3       18.00        6.47     13.20 o 
  10  16   3       11.16        0.92     12.58 o 
 -10  17   3        1.94      -14.65     14.65 o 
  -9  17   3       55.96       48.15      8.03 o 
  -8  17   3       27.90        4.35     11.84 o 
  -7  17   3        3.26        6.25      5.67 o 
  -6  17   3       13.18        7.08      9.95 o 
  -5  17   3        5.18        6.68      9.18 o 
  -4  17   3      284.89      312.97     16.10 o 
  -3  17   3        8.95        5.17      7.31 o 
  -2  17   3        0.61        5.59      5.33 o 
  -1  17   3      134.27      154.76      8.73 o 
   0  17   3       92.76       88.47      5.13 o 
   1  17   3       45.36       53.71      6.07 o 
   2  17   3        9.70       -5.10      6.96 o 
   3  17   3       76.73       72.50      6.96 o 
   4  17   3       10.88       10.86      8.27 o 
   5  17   3        0.30        3.21      7.15 o 
   6  17   3        0.86        6.58      8.21 o 
   7  17   3       84.74       92.24      9.47 o 
   8  17   3        7.31       17.75      9.50 o 
   9  17   3        0.04        8.76      9.27 o 
  10  17   3        0.79        7.08      9.79 o 
 -10  18   3       15.60        8.25     11.66 o 
  -9  18   3        3.09        3.86      7.41 o 
  -8  18   3       41.33       25.32     13.80 o 
  -7  18   3       14.73       16.38      8.68 o 
  -6  18   3        2.84        5.54      6.97 o 
  -5  18   3        7.50       10.84      8.23 o 
  -4  18   3        1.62       13.58      7.03 o 
  -3  18   3       41.36       35.99      6.11 o 
  -2  18   3       37.80       14.52     10.92 o 
  -1  18   3       42.21       38.52      5.72 o 
   0  18   3       43.86       48.41      6.18 o 
   1  18   3       26.51       12.42      9.42 o 
   2  18   3        0.74       -2.91      7.71 o 
   3  18   3        2.50        2.42      8.51 o 
   4  18   3       67.87       83.16      7.78 o 
   5  18   3        0.80        3.75      6.40 o 
   6  18   3        0.07       -5.78      9.69 o 
   7  18   3       23.84       29.11      6.93 o 
   8  18   3        0.57        1.86      9.71 o 
   9  18   3        3.82        2.31     13.49 o 
  10  18   3        0.09       14.75      8.63 o 
 -10  19   3        9.52        0.34      9.08 o 
  -9  19   3       11.12       -2.78     10.19 o 
  -8  19   3       10.97        1.12     11.17 o 
  -7  19   3        0.05       15.29      8.96 o 
  -6  19   3        2.52        3.55      8.52 o 
  -5  19   3       27.03       38.45      5.95 o 
  -4  19   3        9.20       -8.54      9.47 o 
  -3  19   3        1.57        1.37      7.98 o 
  -2  19   3        3.05       11.55      7.69 o 
  -1  19   3       41.20       43.36      6.70 o 
   0  19   3        0.44       -3.50      5.95 o 
   1  19   3       16.68        6.91      8.09 o 
   2  19   3        4.43        4.54      7.07 o 
   3  19   3       17.95        7.25      8.60 o 
   4  19   3        0.44       -5.63      9.85 o 
   5  19   3       75.00       48.02      9.01 o 
   6  19   3       10.57        7.60      7.72 o 
   7  19   3        0.23       -4.37     10.01 o 
   8  19   3        0.12       -8.23      8.95 o 
   9  19   3        0.03       -4.69     10.10 o 
  -9  20   3        4.50        6.91      9.56 o 
  -8  20   3        0.18      -11.78     11.78 o 
  -7  20   3        0.32       12.10      8.99 o 
  -6  20   3       25.85       27.65      6.45 o 
  -5  20   3       13.71      -10.32     11.62 o 
  -4  20   3       11.30       11.48      8.76 o 
  -3  20   3        1.27        3.34      7.63 o 
  -2  20   3       40.90       20.69     12.71 o 
  -1  20   3      123.80      143.14      9.86 o 
   0  20   3        0.90       -4.61      5.92 o 
   1  20   3       16.67        3.57     10.07 o 
   2  20   3       19.61       19.36      9.79 o 
   3  20   3       59.99       59.50      7.81 o 
   4  20   3       23.13       29.82      5.63 o 
   5  20   3       18.52       -0.78     13.37 o 
   6  20   3        1.84        9.19     13.12 o 
   7  20   3        0.03        0.58      7.81 o 
   8  20   3       12.68       13.47      7.46 o 
   9  20   3       70.56       69.36     10.14 o 
  -9  21   3        0.37       -7.24      7.31 o 
  -8  21   3       13.80       20.53      5.89 o 
  -7  21   3       25.49       13.15     12.39 o 
  -6  21   3        0.04       -7.59     12.35 o 
  -5  21   3       14.65        7.78      7.92 o 
  -4  21   3      183.07      181.81     11.90 o 
  -3  21   3        4.01       18.13      9.46 o 
  -2  21   3       37.83       35.54      6.12 o 
  -1  21   3        8.85       11.49     11.32 o 
   0  21   3        1.80        2.77      4.89 o 
   1  21   3       17.49        5.22     10.87 o 
   2  21   3       71.70       66.09      8.31 o 
   3  21   3       45.17       49.00      6.36 o 
   4  21   3        1.25       -7.26      8.82 o 
   5  21   3        0.35        7.89      8.05 o 
   6  21   3        4.23       11.45     10.42 o 
   7  21   3       38.25       28.39      8.40 o 
   8  21   3       25.67       28.84     14.56 o 
  -8  22   3        0.18       14.48      8.44 o 
  -7  22   3        3.90       20.77      5.10 o 
  -6  22   3        0.62        3.85      9.98 o 
  -5  22   3       82.52       85.58      9.79 o 
  -4  22   3        8.37       11.51     11.99 o 
  -3  22   3       18.75       20.66      6.10 o 
  -2  22   3       36.23       41.15      6.48 o 
  -1  22   3        6.35       -3.40     11.82 o 
   0  22   3        6.39        4.22      6.28 o 
   1  22   3       47.72       49.96      7.60 o 
   2  22   3        6.49       -5.40      8.80 o 
   3  22   3        3.93       -6.16     10.25 o 
   4  22   3        2.33       16.94      9.01 o 
   5  22   3        2.04        1.88      9.37 o 
   6  22   3        3.18       -0.15      9.76 o 
   7  22   3       13.81       12.33     11.60 o 
   8  22   3       77.99       92.35     12.05 o 
  -8  23   3        2.28        5.20     13.43 o 
  -7  23   3        5.97       22.71      4.53 o 
  -6  23   3        0.65       -0.24     10.03 o 
  -5  23   3       29.93       29.27      7.02 o 
  -4  23   3       22.30       25.08     13.61 o 
  -3  23   3      180.78      166.39     12.99 o 
  -2  23   3       28.71       36.24      7.32 o 
  -1  23   3       21.20       27.40      5.85 o 
   0  23   3        0.04        0.14      7.83 o 
   1  23   3      139.31      135.95     11.38 o 
   2  23   3       32.50       23.39      7.40 o 
   3  23   3       10.05       18.79      5.65 o 
   4  23   3        9.99        8.85     11.38 o 
   5  23   3        0.02        3.11     11.44 o 
   6  23   3        1.00      -13.88     14.68 o 
   7  23   3       12.75       12.67     12.03 o 
  -7  24   3       23.26       42.02      6.68 o 
  -6  24   3        0.21       16.22      8.44 o 
  -5  24   3       49.57        8.14     19.53 o 
  -4  24   3        0.40        1.18      7.89 o 
  -3  24   3       20.03       13.29     14.06 o 
  -2  24   3        0.51        5.63      9.58 o 
  -1  24   3        6.29        9.87      8.44 o 
   0  24   3       64.57       70.80      6.48 o 
   1  24   3       65.47       63.98      9.76 o 
   2  24   3       61.68       57.93      9.41 o 
   3  24   3        5.17        7.65     10.12 o 
   4  24   3       19.52       23.67      7.58 o 
   5  24   3       19.12        3.64     14.60 o 
   6  24   3       38.47       39.16      8.12 o 
   7  24   3        4.98       -7.01     13.93 o 
  -6  25   3       13.30       15.80     10.69 o 
  -5  25   3        5.85       12.37     11.65 o 
  -4  25   3      122.04      105.95     12.63 o 
  -3  25   3       50.18       40.38      8.56 o 
  -2  25   3       17.29       10.64      8.88 o 
  -1  25   3        1.02       -4.60     10.42 o 
   0  25   3       35.33       37.03     12.14 o 
   1  25   3       71.61       74.20      9.52 o 
   2  25   3       29.85       30.19      7.81 o 
   3  25   3        0.08        0.35     12.76 o 
   4  25   3       27.95       44.01      8.05 o 
   5  25   3       57.50       64.12      8.42 o 
   6  25   3        1.24        4.82      9.61 o 
  -6  26   3       13.98        5.14     13.50 o 
  -5  26   3        1.10        9.82      7.76 o 
  -4  26   3        0.52       11.18      9.90 o 
  -3  26   3       10.43       14.62      6.45 o 
  -2  26   3        4.66        7.97      6.25 o 
  -1  26   3       33.09       -4.08     18.74 o 
   0  26   3       13.84       12.65      8.31 o 
   1  26   3       33.62       30.70      8.28 o 
   2  26   3       28.96       29.79      7.65 o 
   3  26   3       16.25       19.70      8.09 o 
   4  26   3        5.85        6.06     11.22 o 
   5  26   3       23.46       27.20      8.08 o 
  -5  27   3       43.59       44.49      8.72 o 
  -4  27   3        9.14       14.97     12.39 o 
  -3  27   3        0.45       -6.55     13.35 o 
  -2  27   3        0.97      -11.37     14.04 o 
  -1  27   3        0.74        5.51      6.91 o 
   0  27   3        0.00       -5.57     12.76 o 
   1  27   3        4.16        5.20     12.50 o 
   2  27   3       21.40       25.06      7.71 o 
   3  27   3        1.69      -14.09     14.09 o 
   4  27   3       12.22       24.38      6.38 o 
  -3  28   3        1.16       11.51     10.43 o 
  -2  28   3        7.42        8.33     11.76 o 
  -1  28   3        2.97       -8.83     13.27 o 
   0  28   3        0.42       -9.18      9.18 o 
   1  28   3        0.02       -9.27      9.91 o 
   2  28   3        7.96       12.92      9.78 o 
   3  28   3        1.73        8.37     12.01 o 
   0  29   3        1.31       10.12      9.16 o 
 -13   0   4        0.11       -8.97     13.41 o 
 -12   0   4        8.22       -3.80     12.57 o 
 -11   0   4       51.75       45.79      7.55 o 
 -10   0   4       33.67       37.16      6.55 o 
  -9   0   4       24.42       24.34      5.21 o 
  -8   0   4       48.82       39.61      5.65 o 
  -7   0   4       83.20       92.52      6.84 o 
  -6   0   4        8.12       17.40      3.76 o 
  -5   0   4       13.36       10.18      2.91 o 
  -4   0   4        9.40        8.52      4.27 o 
  -3   0   4     2843.42     3055.96     42.93 o 
  -2   0   4       22.40       39.49      3.34 o 
  -1   0   4      136.45      186.37      9.86 o 
   0   0   4        0.01       -0.47      3.36 o 
   1   0   4       27.98       26.64      3.16 o 
   2   0   4      370.90      319.74     13.72 o 
   3   0   4      220.10      231.12     12.98 o 
   4   0   4        2.17        3.12      4.47 o 
   5   0   4     1283.09     1143.91     32.30 o 
   6   0   4        7.39        3.04      6.11 o 
   7   0   4        2.93        1.57      5.48 o 
   8   0   4      396.20      437.56     26.58 o 
   9   0   4        5.05       -7.49      7.49 o 
  10   0   4       36.17       35.52      7.07 o 
  11   0   4       43.62       48.77      7.92 o 
  12   0   4        0.08       -2.44     10.08 o 
 -13   1   4        3.09       -0.60     10.97 o 
 -12   1   4        8.85        5.14     12.02 o 
 -11   1   4        1.89        9.27      9.82 o 
 -10   1   4        0.77       10.56      7.64 o 
  -9   1   4        5.22       11.72      5.97 o 
  -8   1   4        4.16       -9.13      9.13 o 
  -7   1   4        3.36        2.16      6.67 o 
  -6   1   4      334.64      374.81     19.68 o 
  -5   1   4        2.94       -1.65      5.38 o 
  -4   1   4      463.78      450.69     18.47 o 
  -3   1   4     1377.78     1558.05     30.52 o 
  -2   1   4     8195.70     7414.47     62.09 o 
  -1   1   4       88.13      109.78      5.56 o 
   0   1   4      795.03      845.33    128.07 o 
   1   1   4      482.23      440.62     15.22 o 
   2   1   4      287.13      276.17     12.71 o 
   3   1   4      225.48      245.87     12.81 o 
   4   1   4      514.19      456.29     19.36 o 
   5   1   4       86.27       84.87      5.59 o 
   6   1   4      112.81      104.74      7.24 o 
   7   1   4        0.43        5.55      2.82 o 
   8   1   4        1.01        6.70      7.77 o 
   9   1   4      120.98      125.50      9.50 o 
  10   1   4        5.99       -5.93     13.02 o 
  11   1   4        3.20       17.86      9.62 o 
  12   1   4        0.19       -0.75      7.87 o 
 -13   2   4       27.46       34.61      8.43 o 
 -12   2   4        0.03        7.23     12.28 o 
 -11   2   4       26.66       10.55     14.49 o 
 -10   2   4        2.86       -6.81     11.63 o 
  -9   2   4        0.06       -4.47      7.53 o 
  -8   2   4        2.03       -4.61      8.72 o 
  -7   2   4       72.88       77.31      6.07 o 
  -6   2   4      235.94      222.78     10.94 o 
  -5   2   4       97.46       94.60      6.16 o 
  -4   2   4      232.72      253.92     14.27 o 
  -3   2   4      143.81      212.00     11.84 o 
  -2   2   4     1632.22     1948.90     32.30 o 
  -1   2   4       41.39       39.36      3.22 o 
   0   2   4      394.19      400.98     75.47 o 
   1   2   4       49.77       43.33      3.51 o 
   2   2   4      949.72      939.82     23.56 o 
   3   2   4       35.57       28.83      3.36 o 
   4   2   4      183.88      176.37      8.74 o 
   5   2   4       10.76       14.26      7.25 o 
   6   2   4        1.03       -2.76      5.03 o 
   7   2   4       63.74       73.81      6.52 o 
   8   2   4       48.04       56.64      6.44 o 
   9   2   4        0.11       11.83      5.96 o 
  10   2   4        0.54      -10.82     10.82 o 
  11   2   4        3.33        1.74     13.43 o 
  12   2   4        0.07      -15.70     15.70 o 
 -13   3   4        1.28       15.98     10.88 o 
 -12   3   4        0.08      -11.96     11.96 o 
 -11   3   4       69.67       72.93      8.59 o 
 -10   3   4        2.04        6.57      5.20 o 
  -9   3   4        0.97        1.80      7.14 o 
  -8   3   4        0.32        4.38      4.20 o 
  -7   3   4      159.02      163.83      8.91 o 
  -6   3   4       54.01       57.66      5.20 o 
  -5   3   4      105.79      107.13      7.06 o 
  -4   3   4      177.16      147.07      7.54 o 
  -3   3   4     1959.74     2042.33     35.52 o 
  -2   3   4       28.90       22.87      2.84 o 
  -1   3   4       24.58       30.74      3.13 o 
   0   3   4       18.31       20.83      1.86 o 
   1   3   4      523.15      479.49     16.16 o 
   2   3   4       31.76       39.45      3.67 o 
   3   3   4      689.25      615.79     20.63 o 
   4   3   4        7.63        9.28      3.28 o 
   5   3   4     1839.99     1654.68     38.71 o 
   6   3   4       44.93       47.92      5.21 o 
   7   3   4       58.52       52.68      5.71 o 
   8   3   4        9.93       12.22      8.39 o 
   9   3   4       37.06       42.70      6.93 o 
  10   3   4       31.25       26.51     13.72 o 
  11   3   4       23.78        8.89     15.09 o 
  12   3   4        2.93       -0.40     10.50 o 
 -13   4   4        1.23       -5.11     10.71 o 
 -12   4   4        0.26       14.39     11.68 o 
 -11   4   4        0.57       -8.18      8.18 o 
 -10   4   4        2.59        6.50      7.06 o 
  -9   4   4       37.68       39.44      6.33 o 
  -8   4   4        3.86        4.30      6.51 o 
  -7   4   4      131.60      127.19      8.08 o 
  -6   4   4       27.41       24.15      4.52 o 
  -5   4   4        6.90        2.38      5.89 o 
  -4   4   4      154.37      152.57      8.28 o 
  -3   4   4       42.35       58.97      4.35 o 
  -2   4   4       46.05       55.52      3.72 o 
  -1   4   4      309.61      404.88     15.17 o 
   0   4   4      384.98      364.60     71.96 o 
   1   4   4     2585.93     2214.77     35.37 o 
   2   4   4        8.12        6.59      2.28 o 
   3   4   4      327.99      299.64     14.83 o 
   4   4   4      127.73      117.79      7.55 o 
   5   4   4      197.62      180.52      9.23 o 
   6   4   4        2.01       -4.68      7.33 o 
   7   4   4        5.53        2.79      5.82 o 
   8   4   4       89.19       95.95      8.18 o 
   9   4   4        7.41       12.18      6.14 o 
  10   4   4        0.53        4.21      7.48 o 
  11   4   4        6.74      -11.37     11.46 o 
  12   4   4        3.97        7.76      7.37 o 
 -12   5   4        5.75        1.82     10.61 o 
 -11   5   4        4.74        7.69      7.19 o 
 -10   5   4       27.84       28.20      6.45 o 
  -9   5   4       43.02       35.03      5.59 o 
  -8   5   4       26.03       29.31      5.20 o 
  -7   5   4      605.32      611.70     27.89 o 
  -6   5   4       86.67       97.76      6.64 o 
  -5   5   4      128.59      135.12      8.16 o 
  -4   5   4      185.28      208.51     12.74 o 
  -3   5   4      739.26      807.66     23.72 o 
  -2   5   4      533.64      631.12     19.84 o 
  -1   5   4        9.60       12.53      2.56 o 
   0   5   4      169.45      177.70     10.26 o 
   1   5   4      266.38      263.93     12.91 o 
   2   5   4       26.17       29.36      3.29 o 
   3   5   4      838.07      740.54     23.33 o 
   4   5   4       92.64       80.40      5.50 o 
   5   5   4        6.43        6.89      4.17 o 
   6   5   4      121.55      107.94      6.96 o 
   7   5   4       78.57       77.78      6.91 o 
   8   5   4       18.84       12.59      8.65 o 
   9   5   4        1.12       -8.93      8.93 o 
  10   5   4       31.76       49.51      7.41 o 
  11   5   4       41.49       45.19      8.52 o 
  12   5   4        0.43       -1.75      8.57 o 
 -12   6   4        9.27        7.42     12.86 o 
 -11   6   4        0.61        1.23     11.11 o 
 -10   6   4       15.13       11.21      8.16 o 
  -9   6   4       74.95       61.76      7.84 o 
  -8   6   4       44.25       42.61      6.85 o 
  -7   6   4        9.70        9.84      8.89 o 
  -6   6   4      194.66      196.76     10.77 o 
  -5   6   4      479.79      498.50     21.64 o 
  -4   6   4      488.38      515.62     20.96 o 
  -3   6   4      187.58      239.14     13.63 o 
  -2   6   4      109.45      155.17      7.63 o 
  -1   6   4      545.10      657.15     20.36 o 
   0   6   4        1.35        1.36      2.05 o 
   1   6   4      493.01      481.65     17.57 o 
   2   6   4       21.29       22.48      3.24 o 
   3   6   4      187.12      168.35      8.80 o 
   4   6   4      143.95      125.78      6.69 o 
   5   6   4       93.19       91.94      6.28 o 
   6   6   4      264.66      241.62     12.52 o 
   7   6   4       50.79       48.66      6.28 o 
   8   6   4        6.90        3.69      6.61 o 
   9   6   4       62.97       48.88      8.00 o 
  10   6   4       11.14        6.23     11.89 o 
  11   6   4        2.19        5.37      6.61 o 
  12   6   4       21.36       18.02      7.86 o 
 -12   7   4        5.29       -0.40     10.71 o 
 -11   7   4        1.34        3.18     11.46 o 
 -10   7   4        1.45       -8.16     10.37 o 
  -9   7   4       16.07       13.54     10.66 o 
  -8   7   4        0.22        1.37      7.53 o 
  -7   7   4       14.24       15.01      4.82 o 
  -6   7   4       17.38       12.57      4.75 o 
  -5   7   4        3.43        1.96      5.56 o 
  -4   7   4       45.33       44.12      4.54 o 
  -3   7   4      367.98      428.43     18.59 o 
  -2   7   4       46.72       64.17      4.41 o 
  -1   7   4     1303.48     1562.69     32.11 o 
   0   7   4        0.35       -3.16      3.16 o 
   1   7   4       69.29       64.47      4.31 o 
   2   7   4     1112.47     1035.14     27.60 o 
   3   7   4       43.28       49.36      4.00 o 
   4   7   4       44.76       40.54      4.57 o 
   5   7   4        2.11       -5.11      6.38 o 
   6   7   4        0.46       10.58      5.37 o 
   7   7   4       16.35       12.78     10.39 o 
   8   7   4        3.83       -5.57     10.05 o 
   9   7   4        2.28       11.74      4.51 o 
  10   7   4       63.34       62.19      8.10 o 
  11   7   4       68.71       85.04     10.72 o 
  12   7   4       18.58        4.35     14.58 o 
 -12   8   4        1.11      -11.28     11.28 o 
 -11   8   4       30.81       16.05     11.40 o 
 -10   8   4       17.33       15.56      8.46 o 
  -9   8   4        1.98       11.91      7.59 o 
  -8   8   4       57.01       67.85      6.55 o 
  -7   8   4        0.33        7.82      6.53 o 
  -6   8   4      166.53      145.49      8.18 o 
  -5   8   4      111.13      108.59      6.91 o 
  -4   8   4        6.03        0.72      6.02 o 
  -3   8   4      288.04      337.58     17.10 o 
  -2   8   4      125.98      148.70      8.18 o 
  -1   8   4       61.12       62.69      4.64 o 
   0   8   4       84.63       94.78      5.08 o 
   1   8   4      391.73      318.20     15.59 o 
   2   8   4      193.71      198.43     12.40 o 
   3   8   4       57.43       60.44      4.91 o 
   4   8   4       82.82       73.43      5.51 o 
   5   8   4      150.21      148.02      9.23 o 
   6   8   4        1.01       -3.50      6.51 o 
   7   8   4       41.48       45.58      5.76 o 
   8   8   4       17.60       18.49      5.22 o 
   9   8   4       17.95        8.29     12.90 o 
  10   8   4       16.97       32.92      6.98 o 
  11   8   4        0.27        0.28     13.32 o 
  12   8   4       24.57       26.92     16.49 o 
 -12   9   4        1.96        8.10      7.72 o 
 -11   9   4       13.52       20.49     12.02 o 
 -10   9   4        0.51        0.36      5.79 o 
  -9   9   4        0.01        0.21      7.83 o 
  -8   9   4       52.48       45.59      6.27 o 
  -7   9   4      193.64      199.91     12.71 o 
  -6   9   4        5.12       12.96      6.52 o 
  -5   9   4      230.51      273.06     17.69 o 
  -4   9   4       48.98       50.95      4.66 o 
  -3   9   4       91.36       95.06      5.95 o 
  -2   9   4        6.00        5.89      5.91 o 
  -1   9   4      124.25      143.76      8.03 o 
   0   9   4      747.21      791.01     77.87 o 
   1   9   4      613.28      634.26     22.58 o 
   2   9   4      209.91      191.59      9.98 o 
   3   9   4       36.63       30.16      4.37 o 
   4   9   4      133.93      109.39      6.84 o 
   5   9   4       23.05       37.69      4.20 o 
   6   9   4      109.64      110.06      7.64 o 
   7   9   4        5.03       -5.00      9.22 o 
   8   9   4        0.20        9.81      4.06 o 
   9   9   4      118.54      108.43     10.15 o 
  10   9   4       37.58       46.96      8.52 o 
  11   9   4        1.76      -13.43     13.84 o 
  12   9   4        0.77        2.65      9.67 o 
 -12  10   4        2.30       13.21     12.62 o 
 -11  10   4        4.09        2.39     13.54 o 
 -10  10   4       10.84        8.26      8.46 o 
  -9  10   4       13.26       17.43      5.82 o 
  -8  10   4        0.01       -3.13      7.91 o 
  -7  10   4      164.29      158.33      9.64 o 
  -6  10   4       45.95       55.91      5.61 o 
  -5  10   4        4.85        3.22      6.58 o 
  -4  10   4       41.87       39.15      5.10 o 
  -3  10   4        2.78        3.75      4.89 o 
  -2  10   4       49.12       54.34      4.75 o 
  -1  10   4       13.45       15.74      3.19 o 
   0  10   4      275.35      264.54     10.67 o 
   1  10   4      259.26      227.37     14.74 o 
   2  10   4      699.38      655.34     24.29 o 
   3  10   4        3.67       13.25      3.39 o 
   4  10   4        5.85        4.42      5.03 o 
   5  10   4       11.12        3.53      6.22 o 
   6  10   4       31.89       36.69      4.88 o 
   7  10   4        0.00        7.30      7.29 o 
   8  10   4        6.08       -1.74      8.40 o 
   9  10   4        0.00       -8.68     11.40 o 
  10  10   4       12.69       -2.11     13.47 o 
  11  10   4        6.88        9.22      9.85 o 
 -12  11   4        3.66      -10.90     12.40 o 
 -11  11   4       35.91       17.47     15.00 o 
 -10  11   4        1.74      -11.06     11.23 o 
  -9  11   4       21.19       17.00     11.04 o 
  -8  11   4      159.37      162.26     10.35 o 
  -7  11   4      108.98      114.17      8.79 o 
  -6  11   4        9.27        9.54      8.90 o 
  -5  11   4        0.12       -2.49      7.07 o 
  -4  11   4        0.09       -1.87      3.89 o 
  -3  11   4      335.84      312.42     17.56 o 
  -2  11   4       23.53       26.91      3.91 o 
  -1  11   4       13.68       24.35      3.51 o 
   0  11   4       67.60       67.15      3.70 o 
   1  11   4      181.52      170.33      9.34 o 
   2  11   4      627.58      579.24     23.35 o 
   3  11   4      914.02      839.48     28.84 o 
   4  11   4       16.34        3.80      7.63 o 
   5  11   4        4.88        4.36      7.95 o 
   6  11   4       83.14       71.03      7.26 o 
   7  11   4       25.79       23.79      6.13 o 
   8  11   4        0.00        9.27      5.89 o 
   9  11   4        0.81       -3.59      8.40 o 
  10  11   4        1.93       -0.10      9.88 o 
  11  11   4       29.03       38.68      7.74 o 
 -11  12   4        3.77       13.93      5.63 o 
 -10  12   4       23.22       30.54      6.42 o 
  -9  12   4        0.68       12.69      9.86 o 
  -8  12   4        1.12        5.91      5.87 o 
  -7  12   4        7.50        2.14      9.82 o 
  -6  12   4      109.07      101.25      8.52 o 
  -5  12   4      205.21      213.73     13.31 o 
  -4  12   4       28.44       30.19      5.15 o 
  -3  12   4       64.52       65.68      5.85 o 
  -2  12   4       12.34       12.02      3.62 o 
  -1  12   4      613.13      691.86     26.16 o 
   0  12   4      108.09      114.50      5.49 o 
   1  12   4       58.71       67.87      5.51 o 
   2  12   4     1143.76     1045.82     32.13 o 
   3  12   4      136.74      115.02      7.37 o 
   4  12   4       62.42       49.17      5.95 o 
   5  12   4      151.64      130.64      9.12 o 
   6  12   4       56.94       64.42      6.53 o 
   7  12   4       65.99       57.94      7.86 o 
   8  12   4        3.01       -8.10      8.10 o 
   9  12   4        1.92        7.54      9.81 o 
  10  12   4        0.05       -7.23     11.11 o 
  11  12   4        4.79        2.71      9.47 o 
 -11  13   4        0.67        0.94     12.78 o 
 -10  13   4       15.88       16.72     14.10 o 
  -9  13   4       26.95       16.72     10.49 o 
  -8  13   4        3.76        0.43     11.33 o 
  -7  13   4        0.19       -8.50      9.44 o 
  -6  13   4       72.13       61.77      7.23 o 
  -5  13   4        6.25        0.79      8.09 o 
  -4  13   4        0.04       -1.18      6.53 o 
  -3  13   4      189.45      199.62     11.39 o 
  -2  13   4       29.89       32.18      4.65 o 
  -1  13   4      396.77      445.43     21.46 o 
   0  13   4      155.06      143.42     13.01 o 
   1  13   4        7.03       11.85      3.36 o 
   2  13   4       51.80       56.42      5.37 o 
   3  13   4      419.06      419.98     22.76 o 
   4  13   4       51.07       37.73      5.63 o 
   5  13   4       38.07       30.19      6.17 o 
   6  13   4       27.21       20.21      5.56 o 
   7  13   4        9.35       13.59     10.70 o 
   8  13   4       31.46       21.72      7.15 o 
   9  13   4       21.24       14.10      9.22 o 
  10  13   4        0.22        3.45      6.59 o 
  11  13   4       12.45      -17.09     17.09 o 
 -11  14   4        0.05       -6.36      8.34 o 
 -10  14   4        0.23        5.49      6.78 o 
  -9  14   4       14.65       24.12     12.62 o 
  -8  14   4       31.85       32.37      6.06 o 
  -7  14   4       10.40       11.99      7.46 o 
  -6  14   4       34.37       40.85      5.99 o 
  -5  14   4      101.04      114.56      7.70 o 
  -4  14   4      200.60      220.03     12.57 o 
  -3  14   4        2.18        5.06      8.14 o 
  -2  14   4       27.96       26.73      4.41 o 
  -1  14   4        0.02       -4.31      6.42 o 
   0  14   4       14.34       16.29      3.72 o 
   1  14   4       74.00       75.14      6.13 o 
   2  14   4        0.03       -0.02      6.36 o 
   3  14   4        0.03        6.01      5.78 o 
   4  14   4        3.03        3.49      7.59 o 
   5  14   4        7.97        3.08      5.90 o 
   6  14   4       14.15       15.08     11.66 o 
   7  14   4       26.14       11.94     11.85 o 
   8  14   4        5.65       20.68      5.12 o 
   9  14   4        1.05       -4.69     10.61 o 
  10  14   4        6.79       13.49     10.21 o 
  11  14   4        6.87       14.31     11.10 o 
 -11  15   4        4.06       11.84     10.67 o 
 -10  15   4       13.28        2.34     13.66 o 
  -9  15   4        9.22        7.16      6.65 o 
  -8  15   4       26.36       29.65      6.93 o 
  -7  15   4       44.94       54.06      7.49 o 
  -6  15   4       62.59       58.54      8.25 o 
  -5  15   4      120.12      110.94      8.43 o 
  -4  15   4       69.52       61.52      5.95 o 
  -3  15   4        0.47        7.52      6.24 o 
  -2  15   4       86.45       92.45      7.19 o 
  -1  15   4      210.62      218.00     12.19 o 
   0  15   4      188.82      227.94     28.15 o 
   1  15   4        8.62       10.49      3.72 o 
   2  15   4        8.43        6.48      4.75 o 
   3  15   4       84.91       80.72      6.78 o 
   4  15   4        3.44        6.45      3.63 o 
   5  15   4       39.56       37.78      6.06 o 
   6  15   4       13.77       16.47      5.51 o 
   7  15   4       34.58       44.49      7.38 o 
   8  15   4        0.37       10.56      6.82 o 
   9  15   4        0.35      -12.36     12.36 o 
  10  15   4        2.47        2.27     14.23 o 
 -10  16   4        0.05      -13.71     13.71 o 
  -9  16   4       16.83       14.50     13.76 o 
  -8  16   4        7.53       10.82      7.50 o 
  -7  16   4        0.50       -2.53     10.18 o 
  -6  16   4        1.44        4.85      7.74 o 
  -5  16   4       30.50       31.05      5.09 o 
  -4  16   4      108.98       95.75      8.99 o 
  -3  16   4       44.00       36.52      5.77 o 
  -2  16   4       21.06       21.13      5.02 o 
  -1  16   4        7.65        6.08      3.40 o 
   0  16   4       62.65       64.99      4.64 o 
   1  16   4       64.48       64.83      6.47 o 
   2  16   4        1.79       -5.63      8.31 o 
   3  16   4        0.60        1.66      6.11 o 
   4  16   4        5.78       -2.68      7.02 o 
   5  16   4       11.36       12.70      5.04 o 
   6  16   4      103.47      106.48      9.20 o 
   7  16   4      162.42      171.09     12.47 o 
   8  16   4        0.08       -9.75      9.75 o 
   9  16   4       12.63        0.28     13.18 o 
  10  16   4        5.50       11.63     10.43 o 
 -10  17   4        0.53        1.74     11.00 o 
  -9  17   4        0.04       16.94     10.10 o 
  -8  17   4        0.80      -11.83     11.83 o 
  -7  17   4        1.18       -8.77      8.77 o 
  -6  17   4        6.84      -11.54     11.54 o 
  -5  17   4        0.84        3.25      7.37 o 
  -4  17   4      145.56      141.98      9.87 o 
  -3  17   4      132.05      144.83      9.54 o 
  -2  17   4      239.21      223.07     13.93 o 
  -1  17   4      179.82      184.29     10.69 o 
   0  17   4       30.22       25.41      7.91 o 
   1  17   4       72.45       72.69      6.95 o 
   2  17   4       33.82       13.18     10.81 o 
   3  17   4       24.58       17.62      6.29 o 
   4  17   4        7.09       10.30      7.74 o 
   5  17   4       58.53       49.29      7.20 o 
   6  17   4       25.16        6.48     12.54 o 
   7  17   4        1.35       -6.55     10.72 o 
   8  17   4        0.70       -6.00      8.93 o 
   9  17   4        1.58        1.82     10.58 o 
  10  17   4       18.84       34.00      7.64 o 
 -10  18   4       27.62       26.42     16.18 o 
  -9  18   4       12.26       16.45     11.84 o 
  -8  18   4        0.42        3.80      9.86 o 
  -7  18   4       58.32       57.03      8.42 o 
  -6  18   4        0.17        7.91      5.89 o 
  -5  18   4       38.02       36.75      6.50 o 
  -4  18   4       38.44       37.62      7.08 o 
  -3  18   4       10.49        8.16      9.29 o 
  -2  18   4       50.14       47.46      6.36 o 
  -1  18   4        0.72        3.11      6.72 o 
   0  18   4       33.54       39.25      4.36 o 
   1  18   4       32.72       29.39      5.88 o 
   2  18   4       88.09       94.42      7.30 o 
   3  18   4       85.00       77.80      8.39 o 
   4  18   4        0.02        6.74      6.67 o 
   5  18   4       34.82       39.28      6.36 o 
   6  18   4        0.72        3.53      8.62 o 
   7  18   4        3.48        8.09      8.34 o 
   8  18   4        0.56        2.56      8.38 o 
   9  18   4        1.21      -14.45     14.45 o 
  -9  19   4       15.82       20.13     13.83 o 
  -8  19   4        0.14        7.33      6.86 o 
  -7  19   4       62.63       60.96      9.19 o 
  -6  19   4        0.90        4.19      7.43 o 
  -5  19   4        5.57       11.17      6.30 o 
  -4  19   4       13.07       11.99     10.63 o 
  -3  19   4        0.78       -5.90     10.49 o 
  -2  19   4       58.28       67.46      6.99 o 
  -1  19   4       48.98       49.42      7.18 o 
   0  19   4       34.13       39.90      6.72 o 
   1  19   4        1.72      -10.75     10.75 o 
   2  19   4        7.55        9.90      9.78 o 
   3  19   4       26.38       14.34     11.31 o 
   4  19   4      118.56      113.86      9.78 o 
   5  19   4        2.73      -10.58     10.58 o 
   6  19   4        0.07        7.84      8.04 o 
   7  19   4       21.78       21.97      7.07 o 
   8  19   4       50.64       51.55      8.80 o 
   9  19   4       18.21       32.24      5.68 o 
  -9  20   4        3.68       10.08      7.88 o 
  -8  20   4       45.47       29.81      7.98 o 
  -7  20   4        8.09       18.32      9.86 o 
  -6  20   4       39.66       43.09      6.89 o 
  -5  20   4        0.16       13.48      6.87 o 
  -4  20   4        8.78       -2.00      9.01 o 
  -3  20   4        2.05       -9.79      9.79 o 
  -2  20   4       18.72       14.75      5.83 o 
  -1  20   4        2.49       10.12      3.87 o 
   0  20   4        6.46        6.25     10.75 o 
   1  20   4       57.59       73.41      7.31 o 
   2  20   4       41.49       50.49      6.70 o 
   3  20   4       57.56       56.99      7.72 o 
   4  20   4       63.15       62.70      8.34 o 
   5  20   4       11.52        1.28     10.03 o 
   6  20   4        4.18       -6.97     11.25 o 
   7  20   4      105.91      114.25     11.40 o 
   8  20   4       10.58       19.61     10.75 o 
   9  20   4        0.03        3.85     11.49 o 
  -8  21   4       17.88       10.41     11.68 o 
  -7  21   4        1.91        7.43      6.99 o 
  -6  21   4        0.35        1.88      9.62 o 
  -5  21   4      105.61      111.65     10.16 o 
  -4  21   4        9.40       12.96      8.38 o 
  -3  21   4        0.59        8.12     10.03 o 
  -2  21   4        6.16        5.15      8.38 o 
  -1  21   4       88.64       87.08      9.35 o 
   0  21   4        5.02       -1.54      6.32 o 
   1  21   4       27.25       15.58     11.23 o 
   2  21   4        0.63       -0.77     10.15 o 
   3  21   4       39.78       33.75      7.19 o 
   4  21   4       30.27        8.56     13.66 o 
   5  21   4        4.28      -12.90     12.90 o 
   6  21   4        3.50       11.73     10.78 o 
   7  21   4        7.11       13.55     12.99 o 
   8  21   4       52.30       56.50     10.14 o 
  -8  22   4        1.00       -0.56     11.03 o 
  -7  22   4       10.19        2.26     13.71 o 
  -6  22   4        0.88       -4.97     10.95 o 
  -5  22   4       30.39       30.07      7.61 o 
  -4  22   4        0.02       15.42      9.02 o 
  -3  22   4       16.06       13.94     14.01 o 
  -2  22   4        1.61       17.51      5.05 o 
  -1  22   4       75.48       79.58      8.28 o 
   0  22   4       11.37       11.65     12.76 o 
   1  22   4        0.26        5.32      8.80 o 
   2  22   4       80.29       73.15      9.20 o 
   3  22   4        7.56       -2.98      6.72 o 
   4  22   4        2.93        7.49      9.81 o 
   5  22   4       34.45       46.79      7.36 o 
   6  22   4       31.05       27.46      7.78 o 
   7  22   4       89.76      109.66     11.94 o 
   8  22   4        4.97        5.20     13.44 o 
  -7  23   4        0.48       15.79     10.64 o 
  -6  23   4        5.27       17.29     10.35 o 
  -5  23   4       16.01        7.88     10.56 o 
  -4  23   4        2.92        9.02      6.85 o 
  -3  23   4       86.12       79.75      9.64 o 
  -2  23   4        2.22        1.31     10.32 o 
  -1  23   4       24.90       28.36      7.89 o 
   0  23   4       53.96       53.62      6.40 o 
   1  23   4        0.52       10.98      9.82 o 
   2  23   4        3.58       -9.20     11.93 o 
   3  23   4       31.46       38.39      6.79 o 
   4  23   4        1.50        0.49     12.34 o 
   5  23   4       55.26       30.75      8.95 o 
   6  23   4        1.73      -14.49     14.49 o 
   7  23   4       10.56        6.51     14.84 o 
  -7  24   4       18.87       16.93      9.63 o 
  -6  24   4       26.59       28.19     15.92 o 
  -5  24   4        0.41      -14.26     14.26 o 
  -4  24   4        0.05      -12.53     13.04 o 
  -3  24   4       10.63       13.10      7.50 o 
  -2  24   4        2.81        5.28      6.24 o 
  -1  24   4       50.83       42.78      8.99 o 
   0  24   4        6.74       17.27      5.26 o 
   1  24   4      263.40      255.38     14.82 o 
   2  24   4       13.79       23.21     14.91 o 
   3  24   4       31.71       35.34      8.28 o 
   4  24   4        0.25       14.12     11.35 o 
   5  24   4        0.85        3.42      6.61 o 
   6  24   4        1.58        7.92      7.57 o 
  -6  25   4        6.09       16.76      6.33 o 
  -5  25   4       49.94       57.10      8.40 o 
  -4  25   4        0.31       -4.80     14.28 o 
  -3  25   4       17.90       14.92      9.92 o 
  -2  25   4       10.96       13.97     11.16 o 
  -1  25   4        3.21        5.27      6.48 o 
   0  25   4       44.88       47.91      8.34 o 
   1  25   4       11.79       13.15     12.39 o 
   2  25   4        0.97       -2.43     13.88 o 
   3  25   4        9.33       -8.01     12.46 o 
   4  25   4        9.16      -10.49     12.65 o 
   5  25   4        0.19      -12.75     12.75 o 
   6  25   4        0.54        0.32      9.29 o 
  -5  26   4        9.84       18.20     11.07 o 
  -4  26   4       28.68       27.29      8.21 o 
  -3  26   4        0.04       -4.14     13.26 o 
  -2  26   4        6.49        6.00     10.90 o 
  -1  26   4        4.46       15.03      9.99 o 
   0  26   4       46.98       41.90     11.50 o 
   1  26   4       18.80       14.80     10.15 o 
   2  26   4       75.42      109.16     11.00 o 
   3  26   4        3.46       14.03      7.89 o 
   4  26   4        1.54        6.98      9.71 o 
   5  26   4        1.92       11.61      7.43 o 
  -4  27   4        0.01       13.81     10.71 o 
  -3  27   4       14.47       -1.01     15.41 o 
  -2  27   4        0.43        6.30      5.99 o 
  -1  27   4        0.38       11.85      7.72 o 
   0  27   4        2.65       -1.84      7.96 o 
   1  27   4        3.84       14.29      8.31 o 
   2  27   4        8.48       16.18     13.87 o 
   3  27   4       20.71       24.94      7.40 o 
  -2  28   4        1.89       16.96      8.93 o 
  -1  28   4        0.65        4.80      9.58 o 
   0  28   4       13.22       13.23      7.41 o 
   1  28   4       19.91        5.82     18.53 o 
   2  28   4      110.48      119.91     11.69 o 
 -12   1   5        0.00       15.17     10.16 o 
 -11   1   5       25.59       37.24      6.30 o 
 -10   1   5        3.76       -3.84      9.16 o 
  -9   1   5       34.79       13.89     12.01 o 
  -8   1   5        0.72       -5.38      9.98 o 
  -7   1   5      111.54      116.60      7.69 o 
  -6   1   5      253.12      240.69     12.00 o 
  -5   1   5      530.17      521.69     22.56 o 
  -4   1   5       54.44       51.26      4.27 o 
  -3   1   5      107.94      123.28      7.42 o 
  -2   1   5       56.81       60.09      4.10 o 
  -1   1   5       85.81      114.84      6.48 o 
   0   1   5        0.69        2.02      2.42 o 
   1   1   5      170.46      176.84     11.00 o 
   2   1   5      383.35      330.48     15.54 o 
   3   1   5      532.18      494.32     19.43 o 
   4   1   5      197.54      200.14     13.32 o 
   5   1   5       76.99       94.49      6.62 o 
   6   1   5       63.98       66.62      6.29 o 
   7   1   5       43.49       53.98      5.94 o 
   8   1   5        9.98       16.05      8.25 o 
   9   1   5       13.40       16.87      5.36 o 
  10   1   5        7.74       -1.09     11.11 o 
  11   1   5        5.47       12.53      9.42 o 
  12   1   5        0.83        8.17     11.54 o 
 -12   2   5        0.06        6.00     10.99 o 
 -11   2   5        6.10       11.55     10.49 o 
 -10   2   5        5.92        3.62      8.69 o 
  -9   2   5        4.24       -0.60      9.39 o 
  -8   2   5        0.02       -8.17      8.17 o 
  -7   2   5        4.86       -3.00      8.16 o 
  -6   2   5       29.42       33.20      4.52 o 
  -5   2   5      192.16      195.49     10.03 o 
  -4   2   5      199.99      254.15     14.51 o 
  -3   2   5        3.13        7.06      4.93 o 
  -2   2   5      130.01      179.88     11.16 o 
  -1   2   5      437.24      548.69     18.96 o 
   0   2   5       24.62       18.24      7.50 o 
   1   2   5      116.35      109.55      6.84 o 
   2   2   5      789.97      687.08     21.89 o 
   3   2   5      809.55      744.37     24.63 o 
   4   2   5      690.28      659.92     24.88 o 
   5   2   5      176.75      156.35      9.73 o 
   6   2   5       65.78       69.53      6.76 o 
   7   2   5       33.15       29.95      5.42 o 
   8   2   5        0.88       -1.13      6.67 o 
   9   2   5        3.03        7.86      9.62 o 
  10   2   5       24.38       30.60      7.66 o 
  11   2   5        0.81       -6.96     10.71 o 
  12   2   5        7.62       16.93     12.40 o 
 -12   3   5        0.07       11.95      7.88 o 
 -11   3   5        8.78       -2.05      9.28 o 
 -10   3   5        6.22       -3.92      9.36 o 
  -9   3   5       49.33       52.69      7.32 o 
  -8   3   5       28.62       33.53      5.53 o 
  -7   3   5      220.89      223.38     12.98 o 
  -6   3   5       38.89       42.02      4.69 o 
  -5   3   5        2.81        3.12      4.42 o 
  -4   3   5      320.57      346.51     17.85 o 
  -3   3   5      530.58      620.42     21.79 o 
  -2   3   5        0.04       -5.70      5.70 o 
  -1   3   5      792.45      959.52     25.30 o 
   0   3   5      170.41      206.71     30.69 o 
   1   3   5       91.01       80.59      4.69 o 
   2   3   5       72.76       67.68      4.87 o 
   3   3   5       21.43        9.91      5.12 o 
   4   3   5      108.22       94.95      5.74 o 
   5   3   5        0.11       -4.92      5.85 o 
   6   3   5       64.43       68.49      6.25 o 
   7   3   5       36.03       38.90      5.56 o 
   8   3   5       12.48       17.41      9.39 o 
   9   3   5        0.00        1.85      5.68 o 
  10   3   5        0.00        9.24      9.79 o 
  11   3   5        5.59       16.77      9.98 o 
  12   3   5        5.84       20.13     11.10 o 
 -12   4   5        3.24       -4.25     13.38 o 
 -11   4   5        2.14       10.47      9.07 o 
 -10   4   5      159.85      133.62     11.43 o 
  -9   4   5        0.39        4.30      5.04 o 
  -8   4   5        0.55       -9.54      9.54 o 
  -7   4   5        0.55       -2.57      6.99 o 
  -6   4   5        5.55        3.36      5.85 o 
  -5   4   5      141.04      140.65      9.17 o 
  -4   4   5       10.84       14.32      3.39 o 
  -3   4   5      152.68      194.89      9.30 o 
  -2   4   5        7.82        8.31      2.99 o 
  -1   4   5      140.75      183.64     11.83 o 
   0   4   5     1124.30     1126.98    162.52 o 
   1   4   5       14.15       19.17      3.16 o 
   2   4   5      254.43      223.30     13.21 o 
   3   4   5      537.63      505.60     20.32 o 
   4   4   5       27.67       29.18      4.04 o 
   5   4   5       29.21       13.36      7.72 o 
   6   4   5        0.05       -6.96      6.96 o 
   7   4   5      112.23       98.30      7.83 o 
   8   4   5       38.14       48.15      6.17 o 
   9   4   5       40.66       41.17      6.98 o 
  10   4   5        9.91        1.91     12.87 o 
  11   4   5       71.85       85.41      9.98 o 
  12   4   5        3.43        6.99      9.81 o 
 -12   5   5        0.34        2.64      9.08 o 
 -11   5   5       11.21       18.63      5.79 o 
 -10   5   5       68.43       62.04      8.40 o 
  -9   5   5       70.29       57.88      7.08 o 
  -8   5   5       13.47       18.19      9.12 o 
  -7   5   5        0.00        5.28      6.21 o 
  -6   5   5        2.03        5.79      5.54 o 
  -5   5   5       64.74       61.36      5.59 o 
  -4   5   5        9.72       13.58      3.02 o 
  -3   5   5        6.80        1.83      6.67 o 
  -2   5   5       18.13       19.68      2.93 o 
  -1   5   5        2.74        4.94      4.30 o 
   0   5   5      175.16      163.35     33.69 o 
   1   5   5      189.83      186.23      8.93 o 
   2   5   5      289.87      266.25     14.72 o 
   3   5   5       33.96       32.40      4.08 o 
   4   5   5      136.48      106.28      6.70 o 
   5   5   5       55.49       49.25      5.93 o 
   6   5   5        5.60        2.22      7.01 o 
   7   5   5       24.95       27.10      5.48 o 
   8   5   5        1.99        8.18      6.75 o 
   9   5   5        0.00        7.58      3.02 o 
  10   5   5        2.29       11.35     10.26 o 
  11   5   5       19.59       28.14      7.35 o 
  12   5   5       16.93       22.66     11.51 o 
 -12   6   5        0.07        5.72      7.23 o 
 -11   6   5        0.79      -17.55     17.55 o 
 -10   6   5        0.21        8.62     10.90 o 
  -9   6   5        2.85       -2.32      9.76 o 
  -8   6   5        1.66       -4.66      8.25 o 
  -7   6   5        5.89       -4.82      9.16 o 
  -6   6   5       84.55       80.60      6.70 o 
  -5   6   5       89.99       92.60      6.48 o 
  -4   6   5        0.56       -1.75      5.46 o 
  -3   6   5      126.86      150.17      8.74 o 
  -2   6   5       29.38       30.46      3.61 o 
  -1   6   5      146.42      177.13      8.82 o 
   0   6   5       77.20       74.35      7.69 o 
   1   6   5        0.25       -1.32      4.49 o 
   2   6   5      194.23      167.86      8.86 o 
   3   6   5       45.98       32.29      4.51 o 
   4   6   5      104.14      104.56      6.31 o 
   5   6   5      100.86       81.74      6.70 o 
   6   6   5       24.17       14.80      8.69 o 
   7   6   5        1.82       11.06      7.32 o 
   8   6   5        0.14        6.81      6.72 o 
   9   6   5        3.19       -0.86     10.54 o 
  10   6   5        0.00        7.70      4.92 o 
  11   6   5       23.96       12.05     15.47 o 
  12   6   5        0.02       -2.87     10.94 o 
 -12   7   5        0.02      -14.85     14.85 o 
 -11   7   5       15.91       14.20     11.42 o 
 -10   7   5        7.68       11.17      5.80 o 
  -9   7   5        5.50        3.02      9.34 o 
  -8   7   5        5.13       -0.07      7.87 o 
  -7   7   5       21.12       17.16     10.26 o 
  -6   7   5       52.57       49.73      5.85 o 
  -5   7   5      516.89      522.25     23.62 o 
  -4   7   5       27.33       27.43      4.38 o 
  -3   7   5      156.88      177.52      8.99 o 
  -2   7   5      141.73      146.99      7.69 o 
  -1   7   5       60.03       66.66      4.74 o 
   0   7   5      290.29      316.17     48.52 o 
   1   7   5      351.07      353.19     17.56 o 
   2   7   5       32.77       32.78      4.32 o 
   3   7   5       14.96        8.18      7.27 o 
   4   7   5       79.37       65.82      5.73 o 
   5   7   5        2.28        2.11      6.53 o 
   6   7   5       33.39       28.27      4.91 o 
   7   7   5        9.32       19.34      4.89 o 
   8   7   5       57.81       70.55      8.88 o 
   9   7   5      136.95      149.86     11.25 o 
  10   7   5       27.38       25.31      8.15 o 
  11   7   5        3.00       -4.06     13.22 o 
  12   7   5        0.28       -9.78     10.37 o 
 -12   8   5        0.16        0.41      9.23 o 
 -11   8   5       31.55       11.35     16.32 o 
 -10   8   5       23.66        7.61     13.44 o 
  -9   8   5       40.86       22.67     12.05 o 
  -8   8   5        1.21        2.84      8.34 o 
  -7   8   5      134.54      129.51      8.44 o 
  -6   8   5       51.59       51.26      5.88 o 
  -5   8   5       58.92       61.67      5.97 o 
  -4   8   5      143.27      144.81      9.51 o 
  -3   8   5      270.90      279.50     16.35 o 
  -2   8   5        6.29        8.40      4.98 o 
  -1   8   5      168.31      173.85      9.10 o 
   0   8   5       11.11        3.84      4.12 o 
   1   8   5       10.47        6.19      6.28 o 
   2   8   5       33.33       25.73      4.13 o 
   3   8   5      357.89      307.04     17.86 o 
   4   8   5        3.43       -1.13      6.35 o 
   5   8   5       34.48       31.94      4.93 o 
   6   8   5       42.86       39.36      5.68 o 
   7   8   5       49.06       53.64      6.39 o 
   8   8   5       20.98       34.65      6.59 o 
   9   8   5       71.02       82.61      9.34 o 
  10   8   5       22.67       21.72     11.67 o 
  11   8   5        1.10        6.17     11.32 o 
 -12   9   5        0.04        4.02     11.82 o 
 -11   9   5        0.09      -10.35     12.61 o 
 -10   9   5       13.72        6.74      7.07 o 
  -9   9   5        0.20       -6.06     10.10 o 
  -8   9   5      132.62      129.52      9.57 o 
  -7   9   5       33.66       36.22      5.93 o 
  -6   9   5        1.74        7.50      5.14 o 
  -5   9   5        3.47        9.29      6.02 o 
  -4   9   5       21.70       21.20      4.25 o 
  -3   9   5        2.77        0.87      6.00 o 
  -2   9   5      470.41      509.96     21.62 o 
  -1   9   5      256.08      283.20     16.76 o 
   0   9   5      145.23      145.34     14.72 o 
   1   9   5      121.19      105.77      6.07 o 
   2   9   5      190.11      161.22      9.41 o 
   3   9   5       33.09       21.38      5.17 o 
   4   9   5      125.71      117.19      7.80 o 
   5   9   5       13.58       -0.80      8.67 o 
   6   9   5       37.44       31.35      5.55 o 
   7   9   5        5.79       -1.51      7.67 o 
   8   9   5       94.94      121.31      9.11 o 
   9   9   5        4.15       -1.11     11.25 o 
  10   9   5        0.74        7.94     10.65 o 
  11   9   5        2.44        6.68     14.60 o 
 -12  10   5        0.58       -7.63     10.83 o 
 -11  10   5       11.51        0.22     13.78 o 
 -10  10   5        0.02        0.62      5.57 o 
  -9  10   5       26.80       24.63      6.40 o 
  -8  10   5        8.14       12.92      8.79 o 
  -7  10   5       44.27       43.91      6.27 o 
  -6  10   5       47.83       57.05      6.86 o 
  -5  10   5        8.27       16.76      4.37 o 
  -4  10   5       97.51       76.12      6.70 o 
  -3  10   5      404.86      402.15     21.40 o 
  -2  10   5      413.07      464.42     21.82 o 
  -1  10   5     1200.08     1294.79     35.07 o 
   0  10   5      212.34      218.15     21.71 o 
   1  10   5        2.70        7.55      4.78 o 
   2  10   5        0.59       -5.82      6.07 o 
   3  10   5       12.96       14.35      3.78 o 
   4  10   5       47.21       38.50      5.77 o 
   5  10   5      110.94      115.60      8.22 o 
   6  10   5       47.74       37.21      6.89 o 
   7  10   5       17.31       -1.34     10.67 o 
   8  10   5        6.01        5.20      8.45 o 
   9  10   5       28.90       29.33     15.63 o 
  10  10   5        7.85        1.87     10.31 o 
  11  10   5        0.30      -11.69     11.69 o 
 -11  11   5        0.58        4.07     11.31 o 
 -10  11   5        0.14       -4.85     10.88 o 
  -9  11   5        2.77      -10.27     10.27 o 
  -8  11   5       78.31       65.62      8.37 o 
  -7  11   5        7.12       16.93      4.59 o 
  -6  11   5        4.95       -3.91      9.92 o 
  -5  11   5       78.06       73.60      7.09 o 
  -4  11   5        0.09       -0.67      4.99 o 
  -3  11   5        7.01        9.91      7.23 o 
  -2  11   5       17.39       19.38      3.87 o 
  -1  11   5      151.65      162.49     10.09 o 
   0  11   5       41.85       39.07      3.43 o 
   1  11   5       10.85       10.33      6.87 o 
   2  11   5      168.76      149.32      8.40 o 
   3  11   5      423.93      338.48     20.17 o 
   4  11   5        0.02       -7.31      7.31 o 
   5  11   5       10.31        5.45      6.47 o 
   6  11   5       32.01       34.52      6.58 o 
   7  11   5        2.01       -4.14     10.07 o 
   8  11   5       13.80        4.81      9.88 o 
   9  11   5        1.03       -9.75      9.75 o 
  10  11   5        4.56       12.45     11.56 o 
  11  11   5        1.38        0.83     13.18 o 
 -11  12   5       17.15        6.28     11.73 o 
 -10  12   5        3.43       15.74      8.11 o 
  -9  12   5       37.73       36.81      7.69 o 
  -8  12   5        0.41       13.78      9.46 o 
  -7  12   5        8.02        1.00      9.46 o 
  -6  12   5        2.62       -0.33      8.38 o 
  -5  12   5       64.97       77.04      6.91 o 
  -4  12   5      123.27      120.84      8.18 o 
  -3  12   5       88.78       92.94      6.67 o 
  -2  12   5       63.82       63.50      6.01 o 
  -1  12   5      199.68      251.79     12.18 o 
   0  12   5       48.04       48.51     10.13 o 
   1  12   5        0.76        1.07      6.08 o 
   2  12   5        2.72        7.63      5.49 o 
   3  12   5      287.85      259.61     13.54 o 
   4  12   5       28.14       16.26      9.62 o 
   5  12   5        2.38       -7.21      8.17 o 
   6  12   5       44.04       55.28      6.67 o 
   7  12   5       34.83       35.71      6.90 o 
   8  12   5       40.52       45.21      7.70 o 
   9  12   5        2.61        6.51      8.56 o 
  10  12   5       25.75       36.82      7.76 o 
  11  12   5        0.03        0.39      9.47 o 
 -11  13   5        4.47       -0.10     14.56 o 
 -10  13   5        0.01       16.01      8.29 o 
  -9  13   5       13.84        8.29     12.63 o 
  -8  13   5       10.82       13.12     11.86 o 
  -7  13   5       17.82        7.30     10.35 o 
  -6  13   5        4.33       11.31      4.75 o 
  -5  13   5        5.82       -5.51      7.43 o 
  -4  13   5      231.79      219.31     12.95 o 
  -3  13   5       46.05       55.57      5.29 o 
  -2  13   5       10.86        6.80      6.45 o 
  -1  13   5      291.65      302.46     19.09 o 
   0  13   5      217.45      245.18     21.55 o 
   1  13   5      218.07      202.76     12.10 o 
   2  13   5      159.84      155.10      8.54 o 
   3  13   5       91.66       81.31      7.29 o 
   4  13   5       14.02       18.73      4.69 o 
   5  13   5       32.60       31.60      6.52 o 
   6  13   5      123.37      120.27      9.67 o 
   7  13   5       28.94       24.89      7.01 o 
   8  13   5       15.02       19.03      6.80 o 
   9  13   5       25.99       -2.93     14.74 o 
  10  13   5        0.01       -2.14      6.84 o 
 -11  14   5       12.54       10.88     12.52 o 
 -10  14   5        2.34        1.85     10.70 o 
  -9  14   5       13.10       27.13      7.43 o 
  -8  14   5        0.00        3.73      9.10 o 
  -7  14   5       18.02        7.52     10.76 o 
  -6  14   5       10.51       13.76      8.40 o 
  -5  14   5      164.80      141.28      9.47 o 
  -4  14   5      114.76      115.62      8.60 o 
  -3  14   5       78.60       82.37      7.78 o 
  -2  14   5        6.22        4.09      6.02 o 
  -1  14   5      168.91      181.20     11.45 o 
   0  14   5      243.03      262.73     11.25 o 
   1  14   5        0.55        6.65      4.12 o 
   2  14   5       75.52       63.43      6.23 o 
   3  14   5        0.69       -3.83      6.98 o 
   4  14   5       62.37       59.56      7.16 o 
   5  14   5      322.72      340.59     16.84 o 
   6  14   5       64.80       66.47      8.00 o 
   7  14   5        0.28       -5.60      9.06 o 
   8  14   5        0.16        8.20      8.42 o 
   9  14   5       31.00       32.47      7.72 o 
  10  14   5        6.83       -4.92     10.54 o 
 -10  15   5        2.08        6.99      9.61 o 
  -9  15   5        0.03        1.88     10.08 o 
  -8  15   5        0.26        4.38      5.59 o 
  -7  15   5        7.77        6.81      7.80 o 
  -6  15   5       72.69       64.01      7.93 o 
  -5  15   5      150.62      135.06      9.68 o 
  -4  15   5      116.94      111.08      8.68 o 
  -3  15   5        0.00        6.02      6.02 o 
  -2  15   5       40.01       38.42      5.63 o 
  -1  15   5        0.00        0.15      6.51 o 
   0  15   5        5.23        0.55      5.20 o 
   1  15   5        7.64       -4.31      8.33 o 
   2  15   5        0.12        5.37      6.33 o 
   3  15   5        0.30       -2.84      7.54 o 
   4  15   5       56.48       55.44      7.08 o 
   5  15   5       18.17       17.44     10.46 o 
   6  15   5       49.74       51.53      8.57 o 
   7  15   5       69.26       69.79      8.96 o 
   8  15   5       27.99       37.17      7.12 o 
   9  15   5        0.35       -6.02     12.82 o 
  10  15   5        3.36       12.67      8.42 o 
 -10  16   5        8.12       10.56     11.94 o 
  -9  16   5       26.08       37.72      6.98 o 
  -8  16   5       18.28        6.38      8.33 o 
  -7  16   5       13.07       17.10      6.44 o 
  -6  16   5       29.18       33.70      5.76 o 
  -5  16   5      258.57      226.76     12.16 o 
  -4  16   5        3.69       -2.54      9.98 o 
  -3  16   5       74.27       86.81      7.74 o 
  -2  16   5        7.40       -8.71      8.71 o 
  -1  16   5       47.26       57.06      6.28 o 
   0  16   5       20.55       28.57      3.87 o 
   1  16   5       29.60        8.94     10.98 o 
   2  16   5        0.42      -10.01     10.01 o 
   3  16   5       21.24        4.13     10.75 o 
   4  16   5        2.71        8.55      8.55 o 
   5  16   5       15.50       13.07      5.17 o 
   6  16   5      132.25      129.92     10.71 o 
   7  16   5       22.30       38.05      6.64 o 
   8  16   5        6.31       15.91     11.25 o 
   9  16   5        4.55       12.01      7.93 o 
  10  16   5        0.78        9.53     10.46 o 
 -10  17   5        1.85        2.98     13.08 o 
  -9  17   5        6.11       17.34     10.38 o 
  -8  17   5       15.27       21.72      5.56 o 
  -7  17   5      104.36       96.70     10.30 o 
  -6  17   5        0.30        0.64      6.62 o 
  -5  17   5       30.41       29.92      5.49 o 
  -4  17   5      111.21      110.05     10.07 o 
  -3  17   5       29.62       30.38      6.02 o 
  -2  17   5       57.02       64.22      7.31 o 
  -1  17   5       44.33       55.90      7.50 o 
   0  17   5       44.06       39.72      6.55 o 
   1  17   5       51.05       53.10      6.67 o 
   2  17   5       96.86       98.82      8.67 o 
   3  17   5       87.17       76.41      8.16 o 
   4  17   5        7.69       -6.84     12.02 o 
   5  17   5        6.59        4.10     10.24 o 
   6  17   5        3.99       -3.40      8.04 o 
   7  17   5        0.03       -5.73     12.57 o 
   8  17   5        1.58        6.31      6.93 o 
   9  17   5       16.08       -8.74     13.24 o 
  -9  18   5        4.24        9.02      9.70 o 
  -8  18   5        7.18        9.11     12.11 o 
  -7  18   5        0.21       -3.78      8.68 o 
  -6  18   5        0.92        4.51      6.28 o 
  -5  18   5       23.12       11.95     12.05 o 
  -4  18   5       11.59        7.91     12.00 o 
  -3  18   5        0.55        7.84      5.61 o 
  -2  18   5       23.95       26.98      5.25 o 
  -1  18   5       16.86       10.55      7.89 o 
   0  18   5        0.01       -6.70      6.70 o 
   1  18   5        1.09       10.50      7.91 o 
   2  18   5       31.84       31.83      6.41 o 
   3  18   5       40.48       37.80      7.14 o 
   4  18   5       82.19       82.64      7.98 o 
   5  18   5        8.24       -0.91     10.39 o 
   6  18   5       75.96       65.16      9.48 o 
   7  18   5       18.00       21.35     11.48 o 
   8  18   5        7.07       10.31      6.10 o 
   9  18   5        2.49       -4.60     13.82 o 
  -9  19   5        0.61       -3.98      8.35 o 
  -8  19   5        1.50        2.57      8.63 o 
  -7  19   5       38.33       23.95     14.05 o 
  -6  19   5       13.88        0.64     11.54 o 
  -5  19   5       34.04       28.27      6.72 o 
  -4  19   5        8.85       16.76      6.84 o 
  -3  19   5        0.00       -8.44     11.83 o 
  -2  19   5        0.69        3.64     10.70 o 
  -1  19   5       14.75       20.00     10.12 o 
   0  19   5        0.16       -7.89      7.89 o 
   1  19   5        0.62        9.96      7.13 o 
   2  19   5        6.62       -8.89      9.82 o 
   3  19   5       59.90       52.76      8.00 o 
   4  19   5        0.00        1.87      8.27 o 
   5  19   5        1.54        2.42      7.30 o 
   6  19   5        1.82       -4.48     10.16 o 
   7  19   5        0.94       -5.48      7.29 o 
   8  19   5       10.69       -8.46     12.90 o 
   9  19   5       11.60        6.36     14.94 o 
  -9  20   5       21.05       20.13      8.42 o 
  -8  20   5        3.61      -13.66     13.98 o 
  -7  20   5       23.79       17.38     12.93 o 
  -6  20   5       29.53       21.32      7.67 o 
  -5  20   5        7.85        8.55      6.45 o 
  -4  20   5       52.21       60.51      8.46 o 
  -3  20   5       39.83       39.73      6.97 o 
  -2  20   5        5.97       -6.17     10.59 o 
  -1  20   5       19.99       15.62     11.20 o 
   0  20   5       14.25       -2.49      7.80 o 
   1  20   5        0.19       -3.95      9.65 o 
   2  20   5        1.90        4.70      9.53 o 
   3  20   5       13.88       10.03     13.19 o 
   4  20   5        0.39        6.01      7.71 o 
   5  20   5        5.76        9.97      8.56 o 
   6  20   5       14.51       19.56     11.45 o 
   7  20   5        0.76       -3.95     12.88 o 
   8  20   5        1.99       -9.74     14.65 o 
  -8  21   5        3.32        7.43     13.30 o 
  -7  21   5        0.69       13.18      9.98 o 
  -6  21   5       13.98       21.70      7.07 o 
  -5  21   5        2.69        5.68      9.84 o 
  -4  21   5        7.98       19.62     11.85 o 
  -3  21   5        1.43       13.08      8.45 o 
  -2  21   5        2.67       -2.13      9.37 o 
  -1  21   5       53.36       56.38      7.88 o 
   0  21   5        1.72       -9.30     18.00 o 
   1  21   5       30.29       44.17      6.35 o 
   2  21   5       16.56        7.13      9.08 o 
   3  21   5       15.17       25.06      5.88 o 
   4  21   5       15.60       20.11      7.40 o 
   5  21   5        0.13       -6.31      6.84 o 
   6  21   5       52.25       45.30      8.94 o 
   7  21   5       49.87       63.96      9.36 o 
   8  21   5       13.29       17.03      7.70 o 
  -8  22   5        0.99      -14.63     14.63 o 
  -7  22   5        5.09       15.69     10.58 o 
  -6  22   5       38.47       20.24     15.86 o 
  -5  22   5       34.07       12.37      9.53 o 
  -4  22   5       16.83       11.42     13.99 o 
  -3  22   5        2.04       -4.31      9.98 o 
  -2  22   5        1.10       11.00      9.84 o 
  -1  22   5        2.09       -7.59     12.71 o 
   0  22   5       18.75       16.67      9.12 o 
   1  22   5        3.31        6.07      7.83 o 
   2  22   5        3.32       18.41     10.60 o 
   3  22   5       11.93       12.57     11.61 o 
   4  22   5        0.62       11.03      7.18 o 
   5  22   5       36.68       25.28      8.05 o 
   6  22   5       23.28       15.53     17.05 o 
   7  22   5        1.29       16.28     14.11 o 
  -7  23   5        0.25        2.98     13.13 o 
  -6  23   5       81.54       93.63     10.24 o 
  -5  23   5       17.11       19.33      6.62 o 
  -4  23   5       33.16       17.75     15.06 o 
  -3  23   5       27.42       12.93     12.02 o 
  -2  23   5       11.35       17.16     14.26 o 
  -1  23   5       27.25       23.96     12.53 o 
   0  23   5        5.67        0.01      7.94 o 
   1  23   5       20.52       24.02     12.57 o 
   2  23   5        7.48       -9.78     12.50 o 
   3  23   5        0.58        8.49      8.84 o 
   4  23   5       15.37       17.35     12.92 o 
   5  23   5       21.65       16.20     15.82 o 
   6  23   5        3.55        7.92      7.54 o 
  -6  24   5       25.81       28.15      7.24 o 
  -5  24   5      105.66       81.41     10.59 o 
  -4  24   5        8.23       15.87      7.33 o 
  -3  24   5        1.60      -12.07     15.50 o 
  -2  24   5        0.16       -0.15      9.71 o 
  -1  24   5       11.60        6.33     16.10 o 
   0  24   5       10.30        2.74      9.80 o 
   1  24   5       55.84       38.41      9.71 o 
   2  24   5        0.10       -5.63     12.24 o 
   3  24   5       14.06       -5.38     15.03 o 
   4  24   5       48.80       44.75      9.36 o 
   5  24   5        3.88       -2.64     10.53 o 
   6  24   5        2.81       -4.78     14.15 o 
  -5  25   5       26.16       28.63     16.25 o 
  -4  25   5        7.60        3.07     12.58 o 
  -3  25   5       16.23       17.41     10.47 o 
  -2  25   5        6.84       -4.65     14.07 o 
  -1  25   5       76.06       92.00     10.24 o 
   0  25   5      122.80      145.10     13.62 o 
   1  25   5       26.25       23.83     13.65 o 
   2  25   5        0.06       -1.09     11.82 o 
   3  25   5       39.41       41.00      9.31 o 
   4  25   5        0.03       -4.40     13.60 o 
   5  25   5        9.39       -9.25     13.72 o 
  -4  26   5        2.83        2.96     13.05 o 
  -3  26   5        1.75       -1.34     12.40 o 
  -2  26   5        6.29       17.69     10.66 o 
  -1  26   5       94.05      110.24     10.33 o 
   0  26   5       15.88       11.86      9.48 o 
   1  26   5       53.47       64.71      9.16 o 
   2  26   5        4.05        9.78      7.67 o 
   3  26   5        6.84       20.27     11.16 o 
   4  26   5       18.03       16.39     14.28 o 
  -3  27   5        0.57       -3.81     12.63 o 
  -2  27   5        2.27       19.44     12.86 o 
  -1  27   5        1.78        3.90     11.29 o 
   0  27   5       24.63       24.07     10.66 o 
   1  27   5        1.11       -5.17     17.68 o 
   2  27   5       18.98       25.30     14.92 o 
 -12   0   6        9.25        4.27     14.07 o 
 -11   0   6        5.82       11.03     12.10 o 
 -10   0   6        1.87       -2.25     13.09 o 
  -9   0   6      188.39      166.42     11.39 o 
  -8   0   6      420.47      398.70     26.19 o 
  -7   0   6        1.90        4.94      8.14 o 
  -6   0   6       32.89       32.86      4.98 o 
  -5   0   6      127.88      119.63      7.50 o 
  -4   0   6       15.29       30.82      4.47 o 
  -3   0   6      869.31      994.37     28.97 o 
  -2   0   6       46.22       54.46      4.66 o 
  -1   0   6      671.50      782.74     24.49 o 
   0   0   6     2044.61     1945.88    256.50 o 
   1   0   6      561.85      531.82     20.72 o 
   2   0   6       14.26       16.16      4.08 o 
   3   0   6      512.96      473.06     21.52 o 
   4   0   6       93.58       98.34      6.84 o 
   5   0   6        0.71        8.88      6.55 o 
   6   0   6       17.26       21.42      4.54 o 
   7   0   6       36.17       34.35      6.68 o 
   8   0   6      116.16      125.02      9.86 o 
   9   0   6       51.07       60.96      8.34 o 
  10   0   6        4.63        6.28      8.27 o 
  11   0   6        2.79       -2.37      9.93 o 
  12   0   6        0.01       -5.09     10.56 o 
 -12   1   6        1.18        4.74      9.30 o 
 -11   1   6        5.65       11.26      7.36 o 
 -10   1   6        2.26       -4.71     10.86 o 
  -9   1   6        0.00        8.71      6.89 o 
  -8   1   6        7.30       -5.20      9.28 o 
  -7   1   6       71.54       66.62      6.68 o 
  -6   1   6        0.82        4.97      5.78 o 
  -5   1   6       57.08       64.19      5.63 o 
  -4   1   6      286.53      359.08     19.38 o 
  -3   1   6      126.45      142.75      8.25 o 
  -2   1   6        0.27        0.21      4.38 o 
  -1   1   6       32.24       35.75      3.96 o 
   0   1   6        5.61        1.42      4.21 o 
   1   1   6      115.68      100.31      5.90 o 
   2   1   6       34.42       29.69      4.14 o 
   3   1   6       23.37       23.78      4.80 o 
   4   1   6      357.04      330.80     19.79 o 
   5   1   6      205.51      212.56     11.76 o 
   6   1   6        3.31        6.51      6.34 o 
   7   1   6      205.98      219.61     13.77 o 
   8   1   6       61.15       63.07      7.09 o 
   9   1   6        7.40       16.18      8.55 o 
  10   1   6       10.43        1.20     10.78 o 
  11   1   6        1.09      -13.36     13.36 o 
 -12   2   6       19.59       -6.99     17.13 o 
 -11   2   6        0.41       -5.61     12.19 o 
 -10   2   6       28.50       26.74      7.32 o 
  -9   2   6       57.43       45.89      7.07 o 
  -8   2   6        0.73        0.30      6.90 o 
  -7   2   6       43.22       14.99      9.58 o 
  -6   2   6       17.51        3.10      7.65 o 
  -5   2   6       52.45       48.87      5.59 o 
  -4   2   6        0.01       -1.69      5.14 o 
  -3   2   6      811.31      908.90     28.09 o 
  -2   2   6        0.10        2.47      4.65 o 
  -1   2   6       28.78       37.29      3.83 o 
   0   2   6      422.26      419.62     83.91 o 
   1   2   6      112.87       92.39      5.95 o 
   2   2   6       13.31       11.03      6.21 o 
   3   2   6      401.57      339.71     18.13 o 
   4   2   6       72.43       63.60      6.14 o 
   5   2   6      107.69       87.82      7.18 o 
   6   2   6        2.84       13.90      7.04 o 
   7   2   6       76.56       74.71      7.52 o 
   8   2   6       10.03       13.86      9.70 o 
   9   2   6        0.03        3.62      8.69 o 
  10   2   6        0.05        7.64     10.08 o 
  11   2   6        4.57       13.86      8.04 o 
 -12   3   6        0.09       16.64      8.69 o 
 -11   3   6        6.68       12.00     11.09 o 
 -10   3   6        0.64        2.50     11.73 o 
  -9   3   6        4.61        9.18     10.90 o 
  -8   3   6        0.94       -9.97      9.97 o 
  -7   3   6      114.90      104.70      8.10 o 
  -6   3   6       58.25       42.88      5.54 o 
  -5   3   6       36.42       37.37      5.12 o 
  -4   3   6      519.69      546.49     23.85 o 
  -3   3   6       13.24       15.31      3.25 o 
  -2   3   6       50.45       71.02      5.06 o 
  -1   3   6      358.82      432.08     18.52 o 
   0   3   6     1593.33     1686.04    245.30 o 
   1   3   6        0.02       -5.66      5.66 o 
   2   3   6       46.04       46.47      4.57 o 
   3   3   6      101.25      104.92      6.46 o 
   4   3   6      285.59      240.19     12.40 o 
   5   3   6      234.85      246.29     12.88 o 
   6   3   6      272.86      274.12     14.14 o 
   7   3   6        1.48       -2.83      7.31 o 
   8   3   6        2.41        5.43      6.75 o 
   9   3   6        9.42       19.45     10.27 o 
  10   3   6        2.18       19.36     11.23 o 
  11   3   6        2.83      -12.23     12.23 o 
 -12   4   6        0.04       12.75     12.19 o 
 -11   4   6        0.01       -4.31      9.59 o 
 -10   4   6       40.02       49.74      7.23 o 
  -9   4   6       10.62       11.45     10.19 o 
  -8   4   6       42.41       37.74      6.78 o 
  -7   4   6       83.02       92.63      7.46 o 
  -6   4   6        0.02       -2.42      6.70 o 
  -5   4   6       12.76        5.62      8.14 o 
  -4   4   6       47.14       58.02      5.61 o 
  -3   4   6      271.91      300.87     17.38 o 
  -2   4   6       14.48        5.17      7.38 o 
  -1   4   6      521.57      650.89     22.99 o 
   0   4   6        0.01        1.09      3.80 o 
   1   4   6       56.56       49.24      4.61 o 
   2   4   6      267.89      272.54     15.76 o 
   3   4   6        8.35       10.72      3.25 o 
   4   4   6       16.99        9.34      7.97 o 
   5   4   6        0.83       -1.17      6.46 o 
   6   4   6        5.89       -4.83      9.17 o 
   7   4   6        0.66       -5.37      9.78 o 
   8   4   6       20.95       23.55      6.33 o 
   9   4   6       16.68       23.68      5.76 o 
  10   4   6        1.63        1.18     11.15 o 
  11   4   6        0.58       11.15      9.86 o 
 -12   5   6        8.43       -5.49     15.28 o 
 -11   5   6       16.41       25.10      6.06 o 
 -10   5   6       13.04       10.14     12.58 o 
  -9   5   6        2.26       -8.15     10.84 o 
  -8   5   6        3.13        2.88      8.45 o 
  -7   5   6      107.18       98.82      7.98 o 
  -6   5   6        3.81        9.62      7.16 o 
  -5   5   6       35.49       38.75      5.43 o 
  -4   5   6      664.21      649.96     26.21 o 
  -3   5   6       26.72       27.92      4.15 o 
  -2   5   6        1.54        8.76      5.20 o 
  -1   5   6      126.75      137.17      8.18 o 
   0   5   6      103.90      119.42     18.70 o 
   1   5   6        3.31       -4.19      7.53 o 
   2   5   6      263.79      239.76     15.45 o 
   3   5   6      120.21      110.91      7.18 o 
   4   5   6      222.03      220.02     11.68 o 
   5   5   6       32.15       26.06      5.08 o 
   6   5   6       58.62       70.19      6.72 o 
   7   5   6      152.01      148.49     10.56 o 
   8   5   6       44.21       37.54      7.86 o 
   9   5   6        4.71       13.90      7.09 o 
  10   5   6        5.05        6.58      8.71 o 
  11   5   6       15.56       -4.26     13.41 o 
 -12   6   6        2.92        9.40     10.26 o 
 -11   6   6       25.29       22.11     13.72 o 
 -10   6   6        7.25       -1.30     11.86 o 
  -9   6   6       79.59       73.86      8.80 o 
  -8   6   6        3.93        4.82      7.70 o 
  -7   6   6       42.11       34.29      6.27 o 
  -6   6   6        2.27        0.39      5.68 o 
  -5   6   6       72.18       83.28      6.22 o 
  -4   6   6       63.37       72.27      5.68 o 
  -3   6   6      618.84      641.75     25.37 o 
  -2   6   6        0.52        3.79      4.93 o 
  -1   6   6       99.03      100.77      6.05 o 
   0   6   6       13.05       18.43      4.40 o 
   1   6   6      313.52      314.97     16.88 o 
   2   6   6        0.10       -6.28      6.28 o 
   3   6   6        5.36        9.16      4.60 o 
   4   6   6        0.05       -2.28      6.59 o 
   5   6   6      103.17      102.53      7.30 o 
   6   6   6       50.72       45.50      6.08 o 
   7   6   6        5.39       11.60      8.94 o 
   8   6   6        0.24        3.50      8.18 o 
   9   6   6       17.01       12.97     13.41 o 
  10   6   6       47.74       49.73      9.36 o 
  11   6   6        3.58        2.65      9.12 o 
 -12   7   6        2.33       20.92     11.60 o 
 -11   7   6        0.10        1.02     12.17 o 
 -10   7   6        3.07       -0.06      9.44 o 
  -9   7   6       23.05       14.77     11.90 o 
  -8   7   6       24.89        7.41     12.45 o 
  -7   7   6        2.12        1.35      7.65 o 
  -6   7   6       21.90       27.53      4.63 o 
  -5   7   6      252.94      295.39     19.20 o 
  -4   7   6      142.26      133.99      7.76 o 
  -3   7   6       40.41       56.19      5.74 o 
  -2   7   6      111.54      132.18      8.59 o 
  -1   7   6        0.14        1.46      3.42 o 
   0   7   6       50.48       65.49     10.52 o 
   1   7   6       17.81       13.21      7.07 o 
   2   7   6       20.85       13.13      3.84 o 
   3   7   6       64.30       54.06      6.06 o 
   4   7   6       80.31       78.69      6.41 o 
   5   7   6       33.33       25.22      5.29 o 
   6   7   6        4.04        3.01      6.48 o 
   7   7   6       11.24       12.17      8.20 o 
   8   7   6       16.50       22.13      5.59 o 
   9   7   6       47.02       71.67      8.79 o 
  10   7   6        2.73        3.91     10.42 o 
  11   7   6       25.39       48.95      7.33 o 
 -12   8   6        1.49       -7.63     10.80 o 
 -11   8   6        4.72       -1.19     12.19 o 
 -10   8   6        1.60       -1.36      7.66 o 
  -9   8   6        6.12        9.51      8.06 o 
  -8   8   6      212.00      212.74     12.50 o 
  -7   8   6        7.73        7.13      8.39 o 
  -6   8   6        4.11       -1.51      7.64 o 
  -5   8   6       22.25       26.53      5.05 o 
  -4   8   6       67.72       81.03      6.25 o 
  -3   8   6      111.75       99.91      6.65 o 
  -2   8   6      152.03      171.74     10.05 o 
  -1   8   6       32.81       35.52      4.78 o 
   0   8   6       14.73       17.47      3.89 o 
   1   8   6       21.34       17.66      4.37 o 
   2   8   6       32.46       34.86      5.09 o 
   3   8   6      147.41      115.35      7.72 o 
   4   8   6       62.46       56.58      5.66 o 
   5   8   6       35.89       34.39      5.57 o 
   6   8   6       19.46       12.78      7.26 o 
   7   8   6       32.74       37.62      6.00 o 
   8   8   6      150.34      156.02     11.40 o 
   9   8   6        1.25       -6.91     11.23 o 
  10   8   6       42.38       42.50      8.90 o 
  11   8   6        5.45       18.37     11.14 o 
 -11   9   6        1.75       12.62      6.30 o 
 -10   9   6        2.98        1.20     11.39 o 
  -9   9   6        4.22        4.27      7.65 o 
  -8   9   6        6.57        2.78      4.97 o 
  -7   9   6        1.52       -9.08      9.08 o 
  -6   9   6       57.27       52.95      7.15 o 
  -5   9   6       38.48       38.30      5.59 o 
  -4   9   6       12.71       -6.30      7.98 o 
  -3   9   6      137.07      148.97      9.50 o 
  -2   9   6        8.49       -1.43      7.23 o 
  -1   9   6      479.87      560.33     24.42 o 
   0   9   6      198.15      209.71     30.84 o 
   1   9   6      106.81       99.44      6.74 o 
   2   9   6       53.86       52.92      5.17 o 
   3   9   6       48.82       61.90      5.37 o 
   4   9   6        8.05       -2.44      6.78 o 
   5   9   6      195.81      187.12     10.36 o 
   6   9   6       33.19       36.44      6.17 o 
   7   9   6       16.67        7.15     10.05 o 
   8   9   6       23.48        7.24     12.29 o 
   9   9   6       23.77       37.62      7.09 o 
  10   9   6        0.18        3.45      6.57 o 
  11   9   6       19.82       24.93     16.50 o 
 -11  10   6        4.73        3.11     13.05 o 
 -10  10   6        0.86       -1.47      7.97 o 
  -9  10   6        0.06        1.88      9.14 o 
  -8  10   6       12.74       12.34      7.32 o 
  -7  10   6        1.53       -6.68      8.79 o 
  -6  10   6        7.80        5.94      7.13 o 
  -5  10   6       16.29        6.12      8.10 o 
  -4  10   6       19.12       22.51      4.42 o 
  -3  10   6       31.46       28.33      5.14 o 
  -2  10   6        3.21        7.63      5.15 o 
  -1  10   6      102.23      106.45      7.20 o 
   0  10   6        4.96        0.92      6.36 o 
   1  10   6       73.36       77.67      6.10 o 
   2  10   6       49.38       47.97      5.25 o 
   3  10   6      144.30      132.66      8.55 o 
   4  10   6       32.02       32.12      5.00 o 
   5  10   6       16.72       27.59      4.87 o 
   6  10   6        4.99       13.87      7.20 o 
   7  10   6        0.16        3.46      8.00 o 
   8  10   6       31.21       31.27      7.52 o 
   9  10   6       13.66       15.75     11.10 o 
  10  10   6        1.32       -4.63     10.14 o 
  11  10   6        5.18       17.00      6.91 o 
 -11  11   6        0.17       -4.66     14.23 o 
 -10  11   6        7.57        6.10     10.84 o 
  -9  11   6        0.02      -10.49     10.49 o 
  -8  11   6       11.57       13.58      6.24 o 
  -7  11   6        0.12       -0.17      8.67 o 
  -6  11   6       77.71       75.42      7.06 o 
  -5  11   6       27.97       32.29      5.80 o 
  -4  11   6      142.85      137.41      9.00 o 
  -3  11   6      207.54      214.24     12.53 o 
  -2  11   6      108.98      108.65      7.46 o 
  -1  11   6       24.78       32.68      4.64 o 
   0  11   6      187.57      187.78     23.97 o 
   1  11   6      292.40      290.05     18.46 o 
   2  11   6       47.82       15.60      9.71 o 
   3  11   6      180.86      167.06      9.62 o 
   4  11   6       32.62       32.61      6.10 o 
   5  11   6        0.29       -0.68      9.16 o 
   6  11   6        0.01       -9.40      9.40 o 
   7  11   6        7.57       -0.78     10.18 o 
   8  11   6        1.94       12.88     10.05 o 
   9  11   6        6.28        7.29     11.99 o 
  10  11   6        0.88       -3.42     12.25 o 
 -11  12   6       26.10       29.79      8.45 o 
 -10  12   6        1.49      -14.89     14.89 o 
  -9  12   6       14.90       -2.08     13.26 o 
  -8  12   6       16.31        0.77     11.20 o 
  -7  12   6        0.42        1.87      7.98 o 
  -6  12   6       17.03        9.20     11.37 o 
  -5  12   6       45.35       55.87      6.72 o 
  -4  12   6        0.58        7.24      4.52 o 
  -3  12   6      371.38      362.88     22.50 o 
  -2  12   6      347.24      369.14     21.32 o 
  -1  12   6       21.65       15.75      7.91 o 
   0  12   6      112.48      114.19     12.72 o 
   1  12   6       18.28       14.61      7.86 o 
   2  12   6      179.89      165.93      9.02 o 
   3  12   6       66.65       66.78      6.39 o 
   4  12   6       19.67        4.40      9.76 o 
   5  12   6      112.30      114.17      8.97 o 
   6  12   6       27.92       40.75      5.82 o 
   7  12   6       20.13       26.35      6.56 o 
   8  12   6        2.92        9.45     10.03 o 
   9  12   6        9.49       -6.62     13.82 o 
  10  12   6        8.22        8.10      7.72 o 
 -11  13   6        2.83       17.96     13.29 o 
 -10  13   6       10.94       13.47     10.25 o 
  -9  13   6        7.32        9.22     12.05 o 
  -8  13   6        0.03        9.91      8.43 o 
  -7  13   6       51.72       49.35      7.55 o 
  -6  13   6        0.01        3.79      6.47 o 
  -5  13   6        2.65       -6.41      8.89 o 
  -4  13   6        4.15       -2.25      5.84 o 
  -3  13   6       52.30       64.94      6.75 o 
  -2  13   6        0.32       -1.34      7.18 o 
  -1  13   6       56.26       67.94      6.79 o 
   0  13   6        4.27        7.76      4.91 o 
   1  13   6      470.76      431.58     25.30 o 
   2  13   6      289.54      252.09     13.86 o 
   3  13   6        1.96       -8.85      8.85 o 
   4  13   6       86.91       88.50      8.10 o 
   5  13   6       45.06       44.19      6.39 o 
   6  13   6       18.47        8.18     12.41 o 
   7  13   6       14.31       20.95     11.62 o 
   8  13   6        1.55      -11.74     12.40 o 
   9  13   6        0.68       -3.93     13.04 o 
  10  13   6        5.27        0.83     13.15 o 
 -10  14   6        0.22        7.53     13.19 o 
  -9  14   6       39.10       11.93     15.03 o 
  -8  14   6        0.96       -8.91     11.15 o 
  -7  14   6       31.26        8.48     13.33 o 
  -6  14   6        0.86       -1.59     11.44 o 
  -5  14   6        0.08       -8.66      8.66 o 
  -4  14   6        0.10        1.71      6.59 o 
  -3  14   6      171.78      164.22     10.05 o 
  -2  14   6        0.76        2.05      8.60 o 
  -1  14   6        3.22       -9.79      9.79 o 
   0  14   6        0.21        4.67      3.63 o 
   1  14   6       76.73       70.69      7.36 o 
   2  14   6        3.06       -0.51      8.40 o 
   3  14   6        2.48       -1.65      7.92 o 
   4  14   6       23.20       15.62     12.00 o 
   5  14   6      125.25      135.28      9.74 o 
   6  14   6        0.47       -3.05     11.22 o 
   7  14   6        0.11       -6.58     14.05 o 
   8  14   6       10.42       -3.49     12.19 o 
   9  14   6       18.25      -17.06     17.06 o 
  10  14   6        4.81        6.74     15.36 o 
 -10  15   6        8.06       27.99      5.03 o 
  -9  15   6       15.20        5.26     12.33 o 
  -8  15   6       11.35        9.02     11.71 o 
  -7  15   6       73.64       81.37      9.03 o 
  -6  15   6       10.83        1.49     12.08 o 
  -5  15   6        0.22       -8.18      8.57 o 
  -4  15   6       13.73       14.68      6.56 o 
  -3  15   6        1.16       -1.72      8.25 o 
  -2  15   6       26.23       37.09      6.36 o 
  -1  15   6       66.92       76.84      7.06 o 
   0  15   6       12.42       18.68      4.21 o 
   1  15   6        9.12       10.41      8.86 o 
   2  15   6        9.37       11.89      9.13 o 
   3  15   6        1.24       -6.00      7.99 o 
   4  15   6        9.20       12.18      8.22 o 
   5  15   6        1.30        1.85      7.83 o 
   6  15   6       87.50      101.12      9.64 o 
   7  15   6       16.84       11.40     10.31 o 
   8  15   6        0.00       14.89      9.82 o 
   9  15   6        3.63       19.27      5.60 o 
 -10  16   6       10.71       22.87     11.65 o 
  -9  16   6        5.40       -2.48     10.25 o 
  -8  16   6       62.78       73.74      9.35 o 
  -7  16   6       25.76       28.04      6.13 o 
  -6  16   6        0.04      -10.61     10.61 o 
  -5  16   6       12.18       10.22      5.77 o 
  -4  16   6        3.25       -0.95     10.10 o 
  -3  16   6        1.16        4.31      8.33 o 
  -2  16   6       90.04       92.47      8.60 o 
  -1  16   6      226.71      245.53     14.56 o 
   0  16   6       21.34       27.43      4.02 o 
   1  16   6       14.12       20.38     10.78 o 
   2  16   6        0.87        2.84      8.04 o 
   3  16   6       16.72       11.04      6.99 o 
   4  16   6       43.67       46.58      6.47 o 
   5  16   6       18.57      -12.14     12.14 o 
   6  16   6        3.34       -1.68     12.14 o 
   7  16   6        9.29       14.46      6.78 o 
   8  16   6        0.65       -7.31     11.17 o 
   9  16   6        0.07       -0.50     10.98 o 
  -9  17   6        0.97        0.85     12.47 o 
  -8  17   6        3.34      -12.62     12.62 o 
  -7  17   6        0.59      -10.81     10.94 o 
  -6  17   6      123.41      114.30     10.26 o 
  -5  17   6        4.98       11.85      4.57 o 
  -4  17   6        4.03       17.43     10.27 o 
  -3  17   6       58.87       66.69      6.92 o 
  -2  17   6       35.18       34.28      6.99 o 
  -1  17   6       41.31       33.42      7.38 o 
   0  17   6       10.22        6.96      7.55 o 
   1  17   6       93.47       81.31      8.65 o 
   2  17   6        3.15        9.37      8.08 o 
   3  17   6        1.95        1.82      7.59 o 
   4  17   6        0.20       12.27     10.95 o 
   5  17   6        0.95       -3.90      9.20 o 
   6  17   6       12.13       12.42     14.50 o 
   7  17   6       20.07       12.40     13.52 o 
   8  17   6       22.96       35.11      7.83 o 
   9  17   6        0.03       12.91     12.40 o 
  -9  18   6        3.28       11.34     10.22 o 
  -8  18   6        1.07       21.29     10.66 o 
  -7  18   6        0.03        2.53      8.11 o 
  -6  18   6        7.38      -11.68     11.68 o 
  -5  18   6      122.83      110.09     11.20 o 
  -4  18   6        0.99      -10.92     10.92 o 
  -3  18   6        6.73       16.43      9.25 o 
  -2  18   6       60.66       64.98      7.42 o 
  -1  18   6       12.31       13.43      5.62 o 
   0  18   6       23.40       29.62      5.14 o 
   1  18   6       25.44       29.40      7.07 o 
   2  18   6       16.03        7.53     12.84 o 
   3  18   6        0.85        8.95      7.48 o 
   4  18   6       42.17       47.12      6.84 o 
   5  18   6        0.47        0.06      8.67 o 
   6  18   6        0.21       -5.84     12.65 o 
   7  18   6        5.57        5.63     14.55 o 
   8  18   6        4.44        4.74      9.31 o 
  -9  19   6        1.20        2.55      9.46 o 
  -8  19   6        0.09      -11.14     11.14 o 
  -7  19   6        4.31       13.38      7.42 o 
  -6  19   6        3.36        1.88      9.57 o 
  -5  19   6        2.02       -0.58     10.21 o 
  -4  19   6       33.44       43.45      7.21 o 
  -3  19   6       46.91       55.56      7.48 o 
  -2  19   6        6.27        8.52      8.77 o 
  -1  19   6       45.01       57.39      7.40 o 
   0  19   6      126.45      123.24     11.79 o 
   1  19   6       12.71       -1.24     11.00 o 
   2  19   6       73.59       71.57      8.97 o 
   3  19   6       46.49       59.89      8.38 o 
   4  19   6        1.41       10.84      9.70 o 
   5  19   6       17.53       18.18     12.03 o 
   6  19   6       58.12       74.28      9.14 o 
   7  19   6        6.80       -9.06     13.92 o 
   8  19   6        0.40       -4.58     13.77 o 
  -8  20   6        2.51       12.35      8.20 o 
  -7  20   6        3.24        7.63      7.23 o 
  -6  20   6       22.14       36.82      6.80 o 
  -5  20   6        9.10       17.89      9.61 o 
  -4  20   6        5.58       -6.73     10.94 o 
  -3  20   6        3.51       -5.15     11.73 o 
  -2  20   6       27.61       17.22     13.89 o 
  -1  20   6       13.54        7.77     11.35 o 
   0  20   6       17.87       12.46      8.18 o 
   1  20   6        1.25       11.06      8.06 o 
   2  20   6       75.06       76.95      8.94 o 
   3  20   6        5.25        6.75     10.67 o 
   4  20   6       12.62       14.41     11.73 o 
   5  20   6       36.44       16.54      9.19 o 
   6  20   6        0.00       -2.31      9.86 o 
   7  20   6       28.32       30.35      7.16 o 
  -8  21   6       14.57        8.69     15.28 o 
  -7  21   6       20.53        3.89     17.86 o 
  -6  21   6       27.10       23.83      8.65 o 
  -5  21   6       45.97       42.68      7.52 o 
  -4  21   6        0.56        3.13     11.07 o 
  -3  21   6        7.79        1.89      9.20 o 
  -2  21   6        0.41      -12.96     12.96 o 
  -1  21   6        6.50        1.96     12.52 o 
   0  21   6        0.20        6.21     10.84 o 
   1  21   6       35.30       46.10      7.30 o 
   2  21   6        0.43        0.02      8.93 o 
   3  21   6       22.32       13.25     13.92 o 
   4  21   6        0.02        6.47      6.06 o 
   5  21   6       26.75       18.03     15.40 o 
   6  21   6       60.16       64.92     10.37 o 
   7  21   6        0.86        1.66     11.23 o 
  -7  22   6       20.78        5.22     13.30 o 
  -6  22   6        3.83       -6.40     13.20 o 
  -5  22   6        2.98      -10.86     13.55 o 
  -4  22   6        5.58      -13.90     13.90 o 
  -3  22   6        8.27       18.20      9.76 o 
  -2  22   6       27.08       13.37     14.04 o 
  -1  22   6        6.11        3.78     13.30 o 
   0  22   6       21.84        1.38     11.91 o 
   1  22   6       24.41       21.79      6.23 o 
   2  22   6        4.21       12.88      7.37 o 
   3  22   6       14.54       22.98     13.01 o 
   4  22   6        0.01      -10.48     10.48 o 
   5  22   6        7.14        6.84      9.34 o 
   6  22   6       31.67       16.62     16.61 o 
  -6  23   6       35.45       21.53     19.22 o 
  -5  23   6        4.53        8.17     11.38 o 
  -4  23   6        0.06        3.92      7.50 o 
  -3  23   6        9.28       10.53     13.65 o 
  -2  23   6       20.06       23.66     15.39 o 
  -1  23   6        0.55       15.19      7.82 o 
   0  23   6       54.69       48.47      6.00 o 
   1  23   6       21.90        2.27     18.65 o 
   2  23   6        7.61       11.96     10.99 o 
   3  23   6        0.86        1.04     11.76 o 
   4  23   6        1.99        3.89     10.80 o 
   5  23   6        0.14       -8.77     13.27 o 
   6  23   6        2.00      -10.60     12.06 o 
  -5  24   6        0.15        0.80     12.71 o 
  -4  24   6       59.64       74.06      9.75 o 
  -3  24   6        2.66       -9.05     14.03 o 
  -2  24   6        7.10        7.81     14.95 o 
  -1  24   6       43.42       39.54      8.52 o 
   0  24   6        1.22       -2.79      7.40 o 
   1  24   6        1.40        0.28     13.13 o 
   2  24   6       42.90       47.35      9.40 o 
   3  24   6       24.55       25.76     15.47 o 
   4  24   6       29.89       23.55     12.96 o 
   5  24   6        1.77      -13.35     13.35 o 
  -4  25   6       32.41       26.79      9.12 o 
  -3  25   6        0.80        2.60      9.14 o 
  -2  25   6        3.24        2.60      9.00 o 
  -1  25   6       12.95       20.17     13.80 o 
   0  25   6       24.82       22.21      9.85 o 
   1  25   6      132.89      151.66     12.25 o 
   2  25   6        0.00       -4.29     13.52 o 
   3  25   6        1.56       10.53     11.95 o 
   4  25   6        6.90       16.99      8.94 o 
  -3  26   6        0.01       16.05     10.94 o 
  -2  26   6        2.35        4.24     14.56 o 
  -1  26   6        0.81       22.32     11.31 o 
   0  26   6        4.92        0.71     12.78 o 
   1  26   6       26.33       28.43      6.91 o 
   2  26   6        8.66        2.98     13.10 o 
 -12   1   7        0.18      -13.22     13.22 o 
 -11   1   7       11.23       12.19     11.40 o 
 -10   1   7       18.64       17.16     10.90 o 
  -9   1   7        0.55        5.91      7.54 o 
  -8   1   7       14.80       19.26      5.89 o 
  -7   1   7        1.02       -3.58      9.11 o 
  -6   1   7       10.25       -4.99      6.35 o 
  -5   1   7       77.19       75.45      6.63 o 
  -4   1   7        0.79       -6.07      6.07 o 
  -3   1   7      753.58      774.48     28.96 o 
  -2   1   7      367.37      417.57     21.24 o 
  -1   1   7        4.92       10.21      2.85 o 
   0   1   7       16.91       19.60      4.80 o 
   1   1   7       15.61       11.76      8.05 o 
   2   1   7       74.10       68.14      5.79 o 
   3   1   7        0.18       -6.31      6.31 o 
   4   1   7       74.09       67.59      6.23 o 
   5   1   7      129.75      134.65      8.56 o 
   6   1   7       76.51       93.23      7.88 o 
   7   1   7       28.09       25.11     13.84 o 
   8   1   7        2.59       -1.01      6.40 o 
   9   1   7        0.72       11.69      8.61 o 
  10   1   7        0.76       10.61      9.28 o 
  11   1   7        1.09       -5.72     11.91 o 
 -12   2   7        0.38        0.68     12.96 o 
 -11   2   7       48.99       43.17      7.33 o 
 -10   2   7        0.31        8.33      8.65 o 
  -9   2   7        2.37       -0.40      9.67 o 
  -8   2   7        3.58       -9.79      9.79 o 
  -7   2   7        0.08       -9.25      9.25 o 
  -6   2   7        8.66       10.49      6.92 o 
  -5   2   7        0.19        6.30      5.03 o 
  -4   2   7      101.83      122.27      6.99 o 
  -3   2   7        0.53        1.04      5.72 o 
  -2   2   7       82.05       83.09      6.00 o 
  -1   2   7      153.99      190.53     10.14 o 
   0   2   7        4.57        7.82      4.19 o 
   1   2   7        1.47       -3.93      6.36 o 
   2   2   7      173.37      150.17      7.92 o 
   3   2   7        7.55        4.14      8.68 o 
   4   2   7       89.84       71.72      6.56 o 
   5   2   7       35.18       37.58      5.90 o 
   6   2   7      133.34      140.72      9.42 o 
   7   2   7        7.78       14.04      8.56 o 
   8   2   7        0.04       -9.29      9.62 o 
   9   2   7       26.45       28.55      6.67 o 
  10   2   7        0.00       10.95      7.77 o 
  11   2   7       19.23       17.96      6.91 o 
 -12   3   7        7.54       10.30      8.08 o 
 -11   3   7       12.96        3.13     12.29 o 
 -10   3   7        4.86       -3.36     11.99 o 
  -9   3   7        0.22        0.75     11.03 o 
  -8   3   7        2.19        5.46      6.84 o 
  -7   3   7        2.99       11.69      7.82 o 
  -6   3   7       33.16       38.92      5.04 o 
  -5   3   7       89.33       92.45      6.98 o 
  -4   3   7      261.94      238.83     12.81 o 
  -3   3   7      378.85      390.66     20.98 o 
  -2   3   7      306.59      327.82     19.03 o 
  -1   3   7       13.99       11.46      7.02 o 
   0   3   7       70.11       75.89      8.26 o 
   1   3   7       68.96       64.97      5.51 o 
   2   3   7       40.54       34.72      4.93 o 
   3   3   7      240.76      224.44     12.42 o 
   4   3   7        5.04       14.20      3.61 o 
   5   3   7       23.70       13.98      7.06 o 
   6   3   7        1.61        4.49      6.92 o 
   7   3   7        8.29        9.05      9.18 o 
   8   3   7        0.73        5.82      7.37 o 
   9   3   7       50.97       65.81      9.34 o 
  10   3   7        8.02       13.76      7.61 o 
  11   3   7        1.77       12.48      7.31 o 
 -12   4   7        0.44        6.14     11.95 o 
 -11   4   7        0.39        2.62      8.93 o 
 -10   4   7       43.57       34.57      6.82 o 
  -9   4   7       26.45       15.74     14.14 o 
  -8   4   7       37.16       30.33      7.58 o 
  -7   4   7        5.94        4.21      8.15 o 
  -6   4   7        6.68        1.34      7.04 o 
  -5   4   7      363.17      347.68     22.89 o 
  -4   4   7       21.73       13.44      8.42 o 
  -3   4   7        3.49        0.49      7.46 o 
  -2   4   7       52.49       53.25      6.00 o 
  -1   4   7       27.58       21.04      4.24 o 
   0   4   7       57.58       65.15     23.32 o 
   1   4   7       46.72       41.59      4.86 o 
   2   4   7       26.28       34.95      4.80 o 
   3   4   7       10.44       10.42      6.99 o 
   4   4   7        8.59       -0.78      8.44 o 
   5   4   7       43.20       39.08      6.01 o 
   6   4   7       24.67       19.90      5.88 o 
   7   4   7        4.59       10.29     10.30 o 
   8   4   7        9.42        7.58      7.66 o 
   9   4   7        9.56        6.98     11.27 o 
  10   4   7       78.53       99.76     10.71 o 
  11   4   7        6.12        8.29     11.82 o 
 -11   5   7        2.90      -11.22     11.22 o 
 -10   5   7        1.13      -10.19     10.19 o 
  -9   5   7       17.96       12.97      6.23 o 
  -8   5   7        2.14       -6.08     10.47 o 
  -7   5   7       21.39        5.65     11.49 o 
  -6   5   7       10.52        9.22      7.88 o 
  -5   5   7        5.14        3.98      5.94 o 
  -4   5   7       44.44       55.58      5.61 o 
  -3   5   7      202.20      232.66     12.52 o 
  -2   5   7      106.11      117.66      7.15 o 
  -1   5   7        0.52       -0.09      6.10 o 
   0   5   7       28.05       21.95      6.29 o 
   1   5   7       56.31       53.42      5.23 o 
   2   5   7        5.63        3.23      5.56 o 
   3   5   7      339.17      285.76     14.35 o 
   4   5   7       12.02        6.06      9.12 o 
   5   5   7       37.70       29.45      5.38 o 
   6   5   7       18.61       11.25      8.61 o 
   7   5   7        2.45       12.19      6.14 o 
   8   5   7       13.93       -8.88     14.78 o 
   9   5   7       13.00       12.14     13.04 o 
  10   5   7       15.00       13.89      8.03 o 
  11   5   7        3.25       13.80     10.65 o 
 -11   6   7       47.04       50.76      7.93 o 
 -10   6   7        1.20       -3.46      7.58 o 
  -9   6   7       43.35       41.54      7.15 o 
  -8   6   7        2.13       -3.35     11.68 o 
  -7   6   7       68.00       50.43      7.44 o 
  -6   6   7       20.43       -0.32     10.87 o 
  -5   6   7        0.82       -2.60      7.09 o 
  -4   6   7       21.20       21.66      4.37 o 
  -3   6   7        1.31        1.08      6.44 o 
  -2   6   7       39.01       55.23      5.16 o 
  -1   6   7       23.65       27.03      4.63 o 
   0   6   7       28.83       32.13      5.88 o 
   1   6   7      193.61      186.67     11.29 o 
   2   6   7       16.10       11.74      8.45 o 
   3   6   7        2.34        3.93      4.60 o 
   4   6   7      140.36      122.00      8.72 o 
   5   6   7        8.39        5.90      8.99 o 
   6   6   7        0.54       -7.91      7.91 o 
   7   6   7       28.64       35.23      6.33 o 
   8   6   7        4.68       11.33      8.28 o 
   9   6   7        6.70       26.93      5.85 o 
  10   6   7       27.94       27.68      8.49 o 
  11   6   7        6.17       17.45     12.91 o 
 -11   7   7       11.21       26.05     13.31 o 
 -10   7   7       68.10       28.29     16.01 o 
  -9   7   7        0.23       10.50      6.79 o 
  -8   7   7       81.57       82.37      8.17 o 
  -7   7   7       18.33       14.60     10.33 o 
  -6   7   7       10.44       12.73      7.67 o 
  -5   7   7       13.02       19.82      4.86 o 
  -4   7   7       19.45       14.48      4.44 o 
  -3   7   7      164.59      196.40     11.20 o 
  -2   7   7      239.82      272.18     13.47 o 
  -1   7   7        1.01        6.69      4.59 o 
   0   7   7        4.85       -1.69      5.01 o 
   1   7   7       21.76       19.65      4.59 o 
   2   7   7       18.73       15.14      4.25 o 
   3   7   7      100.40       81.18      7.12 o 
   4   7   7       26.07       17.47      5.76 o 
   5   7   7       11.19       13.03      9.03 o 
   6   7   7        0.20       -9.42      9.42 o 
   7   7   7        0.14        1.35      9.03 o 
   8   7   7       56.56       62.88      9.39 o 
   9   7   7        0.68      -16.58     16.58 o 
  10   7   7        0.80      -15.07     15.07 o 
  11   7   7        2.18       14.05     10.89 o 
 -11   8   7       34.21       35.79      8.49 o 
 -10   8   7        0.73       -2.27      9.91 o 
  -9   8   7        0.45        1.86      9.28 o 
  -8   8   7        0.61        7.21      5.80 o 
  -7   8   7        9.62       15.79      8.86 o 
  -6   8   7        6.36       -6.42      8.91 o 
  -5   8   7        0.86       -4.44      8.25 o 
  -4   8   7        0.51       -1.59      7.81 o 
  -3   8   7        1.02        8.37      4.31 o 
  -2   8   7       21.18       11.16      8.80 o 
  -1   8   7       42.75       50.82      5.23 o 
   0   8   7       51.96       53.83      7.80 o 
   1   8   7      289.31      284.88     13.27 o 
   2   8   7       20.78       17.79      5.22 o 
   3   8   7       27.83       27.49      5.00 o 
   4   8   7        0.43        8.51      4.70 o 
   5   8   7        3.88        5.83      4.95 o 
   6   8   7        1.20       11.17      7.08 o 
   7   8   7       18.71       17.43     11.49 o 
   8   8   7       20.46        1.38     13.58 o 
   9   8   7        2.00        7.91     10.60 o 
  10   8   7        6.63        5.28     12.90 o 
 -11   9   7        1.67       -2.79     10.99 o 
 -10   9   7        6.86       -1.03     11.84 o 
  -9   9   7        3.74       -0.01      9.28 o 
  -8   9   7       20.28       24.26      5.90 o 
  -7   9   7       67.78       63.97      7.75 o 
  -6   9   7        7.53       -9.82      9.82 o 
  -5   9   7       13.47        1.07      8.23 o 
  -4   9   7        5.30        5.14      7.18 o 
  -3   9   7        5.81       -0.87      8.78 o 
  -2   9   7      245.79      286.35     13.48 o 
  -1   9   7       27.54       29.65      5.02 o 
   0   9   7       10.71       11.90      3.52 o 
   1   9   7       54.84       43.45      5.74 o 
   2   9   7      256.86      227.43     12.96 o 
   3   9   7       36.97       35.29      5.79 o 
   4   9   7       26.62       16.13     10.41 o 
   5   9   7        0.41       -8.69      8.69 o 
   6   9   7       31.37       38.97      5.99 o 
   7   9   7       58.87       62.58      7.53 o 
   8   9   7       66.20       82.46      9.67 o 
   9   9   7        6.92       10.13     11.00 o 
  10   9   7        0.98       -5.72     12.13 o 
 -11  10   7        7.71       -0.57     11.44 o 
 -10  10   7        4.07        4.00     10.93 o 
  -9  10   7       70.32       59.46      9.45 o 
  -8  10   7        0.11        7.88      8.00 o 
  -7  10   7        4.00       13.48      9.20 o 
  -6  10   7       66.95       50.75      7.24 o 
  -5  10   7       33.67       30.70      5.77 o 
  -4  10   7       13.74       24.76      4.64 o 
  -3  10   7       77.08       64.22      7.07 o 
  -2  10   7        0.67       -8.73      8.73 o 
  -1  10   7       71.82       61.65      6.67 o 
   0  10   7      369.70      357.27     44.41 o 
   1  10   7       48.22       51.44      5.73 o 
   2  10   7       22.81       17.88      5.06 o 
   3  10   7      119.95      107.26      8.82 o 
   4  10   7        0.46        5.80      6.98 o 
   5  10   7       63.19       57.57      7.76 o 
   6  10   7       49.41       41.37      7.91 o 
   7  10   7       27.99       39.03      7.31 o 
   8  10   7       11.21       -7.66     12.50 o 
   9  10   7        8.09        1.70     14.61 o 
  10  10   7        0.93      -14.37     14.37 o 
 -11  11   7        4.76       -0.69     11.63 o 
 -10  11   7        1.57        0.98     12.52 o 
  -9  11   7       18.81       13.38      7.67 o 
  -8  11   7        9.59        8.10      8.27 o 
  -7  11   7        1.25        8.20     10.12 o 
  -6  11   7        0.80       -4.87      8.10 o 
  -5  11   7        0.20        9.73      5.40 o 
  -4  11   7        1.95       -8.03      8.03 o 
  -3  11   7       15.50        9.50      8.91 o 
  -2  11   7      383.38      426.90     25.04 o 
  -1  11   7      124.90      134.69      8.73 o 
   0  11   7       60.93       66.04      5.09 o 
   1  11   7       28.45       30.08      5.19 o 
   2  11   7       77.60       69.28      6.21 o 
   3  11   7       17.47       18.87      4.59 o 
   4  11   7       22.66       -0.43     11.48 o 
   5  11   7        0.21       -6.65      8.77 o 
   6  11   7        0.14        0.21      7.92 o 
   7  11   7       14.77       18.17     13.46 o 
   8  11   7        7.59       13.90      5.08 o 
   9  11   7       40.46       49.73      8.96 o 
  10  11   7        0.00        4.01     11.82 o 
 -10  12   7        0.09       10.64     11.94 o 
  -9  12   7        0.07      -13.08     13.08 o 
  -8  12   7        0.00        5.06      5.62 o 
  -7  12   7       39.24       37.27      7.12 o 
  -6  12   7      212.21      208.69     12.23 o 
  -5  12   7        5.45      -10.65     10.65 o 
  -4  12   7        2.18       -0.39      8.33 o 
  -3  12   7        5.55       16.14     10.41 o 
  -2  12   7       66.91       68.73      7.16 o 
  -1  12   7        0.75        2.94      6.18 o 
   0  12   7      133.33      145.68     17.23 o 
   1  12   7       22.91       19.11     10.78 o 
   2  12   7       87.19       81.13      7.59 o 
   3  12   7       29.16       35.29      5.73 o 
   4  12   7        4.01       11.66      8.97 o 
   5  12   7       29.09       40.47      6.17 o 
   6  12   7       46.18       48.89      8.08 o 
   7  12   7        0.95       -9.20      9.20 o 
   8  12   7        1.85       11.25     12.23 o 
   9  12   7        1.15      -11.62     14.35 o 
  10  12   7       10.71       -2.61     14.80 o 
 -10  13   7        5.00       18.31     11.10 o 
  -9  13   7       12.33       11.31     16.44 o 
  -8  13   7       30.50       24.71     12.98 o 
  -7  13   7       19.42        4.97     10.46 o 
  -6  13   7       41.42       13.95     14.56 o 
  -5  13   7       28.44       29.10      6.02 o 
  -4  13   7        4.22       10.30      7.74 o 
  -3  13   7       22.28       10.70     11.80 o 
  -2  13   7       21.92        9.57     10.93 o 
  -1  13   7        7.65        6.35      8.51 o 
   0  13   7       60.64       58.61      6.86 o 
   1  13   7      113.18      115.10      8.52 o 
   2  13   7       26.35       28.99      5.11 o 
   3  13   7      183.04      148.38      9.47 o 
   4  13   7      114.65      122.51     10.55 o 
   5  13   7       25.60       28.77      5.79 o 
   6  13   7        5.34        0.83     10.99 o 
   7  13   7        3.07        6.04      6.41 o 
   8  13   7        0.62       -7.83     12.29 o 
   9  13   7       18.79       25.38      7.65 o 
 -10  14   7        1.86        8.50     12.11 o 
  -9  14   7        0.40       -9.68     11.26 o 
  -8  14   7        7.47        8.52     13.26 o 
  -7  14   7        0.16      -12.14     12.14 o 
  -6  14   7       11.05        8.67      9.02 o 
  -5  14   7        1.44       -9.80      9.80 o 
  -4  14   7       19.51        3.44     13.09 o 
  -3  14   7        0.49       -0.83      9.58 o 
  -2  14   7       38.94       31.66      6.42 o 
  -1  14   7      318.58      343.14     17.71 o 
   0  14   7       57.20       52.91      4.90 o 
   1  14   7       38.33       42.33      6.35 o 
   2  14   7        1.92       -1.12     10.05 o 
   3  14   7        3.53       -0.91      9.74 o 
   4  14   7        2.13       -3.30      8.26 o 
   5  14   7      162.54      168.83     12.10 o 
   6  14   7       19.80       18.30     10.50 o 
   7  14   7       89.75       79.66     10.12 o 
   8  14   7       33.36       55.53      7.37 o 
   9  14   7        0.17        3.98     11.52 o 
  -9  15   7        0.00       14.37      8.35 o 
  -8  15   7        2.99      -12.51     12.51 o 
  -7  15   7        1.82       -1.29     11.72 o 
  -6  15   7       34.16       28.95      6.76 o 
  -5  15   7       16.91       20.17      5.19 o 
  -4  15   7        6.17      -10.60     10.60 o 
  -3  15   7       53.58       50.63      7.74 o 
  -2  15   7      265.31      264.01     16.90 o 
  -1  15   7        0.44        8.57      5.09 o 
   0  15   7        8.38       10.08      5.26 o 
   1  15   7        0.01       -0.07      7.97 o 
   2  15   7       59.98       46.98      7.25 o 
   3  15   7        3.07        1.80      7.43 o 
   4  15   7       83.11       78.55      8.67 o 
   5  15   7       10.00       20.00     12.29 o 
   6  15   7        6.41       11.29     10.15 o 
   7  15   7        0.07       -2.16      9.61 o 
   8  15   7        8.38       18.93     12.33 o 
   9  15   7        0.08       -1.89      9.01 o 
  -9  16   7       14.42       -7.60     14.89 o 
  -8  16   7       23.10       33.25      7.32 o 
  -7  16   7        2.48       -3.39     11.89 o 
  -6  16   7       51.16       48.81      7.94 o 
  -5  16   7      149.85      157.54     11.62 o 
  -4  16   7       18.45       30.19      6.97 o 
  -3  16   7        0.18        5.67     10.19 o 
  -2  16   7        5.15       11.16      8.46 o 
  -1  16   7        1.16        4.27      6.55 o 
   0  16   7        0.36       -1.60      5.58 o 
   1  16   7       18.31       34.69      5.25 o 
   2  16   7       10.64      -11.91     11.91 o 
   3  16   7        5.15        2.94      9.11 o 
   4  16   7        8.14       16.33     10.61 o 
   5  16   7       96.47      109.96     10.48 o 
   6  16   7        0.21       -4.57     10.36 o 
   7  16   7        7.67       16.30     11.62 o 
   8  16   7        4.41       -7.82     11.76 o 
  -9  17   7        3.10       10.21      7.98 o 
  -8  17   7        6.26        3.89     10.81 o 
  -7  17   7       38.59       34.84      8.05 o 
  -6  17   7       10.76       -1.28     11.63 o 
  -5  17   7        2.16      -12.57     12.57 o 
  -4  17   7       51.19       55.08      8.63 o 
  -3  17   7       18.98        5.40     11.59 o 
  -2  17   7        9.48        9.44      8.22 o 
  -1  17   7       15.72       11.46      5.88 o 
   0  17   7       24.83       14.33      8.40 o 
   1  17   7       41.08       49.00      7.94 o 
   2  17   7        2.94        1.85      8.01 o 
   3  17   7        0.04       -9.29      9.62 o 
   4  17   7        1.40      -12.47     12.47 o 
   5  17   7       16.65       25.20      7.14 o 
   6  17   7        5.15        5.11     11.50 o 
   7  17   7        4.79       18.70      6.06 o 
   8  17   7        7.92       12.76     12.19 o 
  -8  18   7        1.12        1.71     10.86 o 
  -7  18   7        5.16        5.93     10.66 o 
  -6  18   7       19.24       13.26      8.11 o 
  -5  18   7        0.20      -14.03     14.03 o 
  -4  18   7       12.36       20.85      5.65 o 
  -3  18   7        4.72       -3.87      9.25 o 
  -2  18   7       32.09       35.62      7.57 o 
  -1  18   7        1.11       -1.98      9.13 o 
   0  18   7        0.16       -6.80      6.80 o 
   1  18   7        0.15       -3.05     11.20 o 
   2  18   7        0.23        9.28      7.82 o 
   3  18   7        7.17        6.53      5.97 o 
   4  18   7        4.10       13.44     12.42 o 
   5  18   7        8.00        3.78      9.67 o 
   6  18   7       23.36       23.05      7.16 o 
   7  18   7        1.32        7.72      8.56 o 
   8  18   7        0.10       -9.54     10.15 o 
  -8  19   7       12.59       21.60     13.03 o 
  -7  19   7       32.14       12.88     14.49 o 
  -6  19   7       21.63        5.16     11.93 o 
  -5  19   7        5.53       11.59     10.60 o 
  -4  19   7        9.34        8.10     12.35 o 
  -3  19   7       38.60       53.19      7.21 o 
  -2  19   7        2.77       -0.46      9.86 o 
  -1  19   7       32.76       25.72     12.90 o 
   0  19   7        0.31       -7.92      7.92 o 
   1  19   7       13.97        9.28      7.50 o 
   2  19   7        0.00       -1.74      8.49 o 
   3  19   7        6.06       14.84     10.36 o 
   4  19   7        6.46       12.34      8.73 o 
   5  19   7       21.46        5.11     11.67 o 
   6  19   7       18.58       20.53     12.14 o 
   7  19   7        0.05        2.08     14.12 o 
  -7  20   7        5.97       -2.65     10.58 o 
  -6  20   7       56.53       69.13      9.17 o 
  -5  20   7       28.56       38.93      6.92 o 
  -4  20   7       17.26      -15.34     17.33 o 
  -3  20   7        2.40        0.62      7.57 o 
  -2  20   7        0.01       -3.70      8.60 o 
  -1  20   7       19.07       27.32      7.24 o 
   0  20   7        0.00        2.23      5.13 o 
   1  20   7       13.31        8.66     11.05 o 
   2  20   7        8.69       15.67      9.19 o 
   3  20   7        0.08        1.87      9.54 o 
   4  20   7        5.95       16.50      9.79 o 
   5  20   7        1.97       -5.16     11.26 o 
   6  20   7       33.39       37.63      9.24 o 
   7  20   7        0.46      -14.52     14.52 o 
  -7  21   7       16.28       -9.87     17.69 o 
  -6  21   7        1.84        0.92     12.42 o 
  -5  21   7        1.26      -14.43     14.43 o 
  -4  21   7        2.07      -10.54     13.24 o 
  -3  21   7       59.95       60.91      9.19 o 
  -2  21   7        0.81        5.10     11.32 o 
  -1  21   7        3.89       -0.01      9.34 o 
   0  21   7        5.60       11.23      6.10 o 
   1  21   7       23.64       30.61      7.23 o 
   2  21   7        0.50       -6.68     10.39 o 
   3  21   7        0.54       11.69      5.71 o 
   4  21   7        7.88        9.30     12.47 o 
   5  21   7       15.17       19.36     15.11 o 
   6  21   7       11.84        7.38     13.38 o 
  -6  22   7        0.65       -5.94     12.24 o 
  -5  22   7        4.15       -7.25     14.52 o 
  -4  22   7        5.05       -2.70     14.39 o 
  -3  22   7        0.72        9.52      7.30 o 
  -2  22   7        0.02       -8.94     10.53 o 
  -1  22   7       11.34        8.46     13.31 o 
   0  22   7       15.02        8.94      9.77 o 
   1  22   7       42.71       50.94      9.17 o 
   2  22   7        7.47       15.08      5.34 o 
   3  22   7        7.15       13.55     12.92 o 
   4  22   7        0.38      -11.37     14.03 o 
   5  22   7       36.58       43.15      8.20 o 
  -5  23   7        0.01       14.95     12.44 o 
  -4  23   7        0.19        6.11     11.31 o 
  -3  23   7       11.12       14.54     11.86 o 
  -2  23   7        4.99       -2.67     14.33 o 
  -1  23   7        7.18       12.25     11.39 o 
   0  23   7        8.84        7.83      8.28 o 
   1  23   7        0.53       10.19     11.23 o 
   2  23   7       32.91       31.32      8.37 o 
   3  23   7       14.35       11.66     13.25 o 
   4  23   7       28.09       36.42      7.87 o 
   5  23   7       11.92        7.47     13.64 o 
  -4  24   7        7.43        3.34     15.93 o 
  -3  24   7       18.56      -19.37     20.73 o 
  -2  24   7        9.64       13.02     14.77 o 
  -1  24   7       38.66       25.57     18.81 o 
   0  24   7        6.10        1.42     10.65 o 
   1  24   7       10.70       14.27      8.29 o 
   2  24   7        7.14       16.14     13.83 o 
   3  24   7        4.29       15.00     12.41 o 
   4  24   7        0.35        1.98     14.67 o 
  -3  25   7        0.07       12.56      8.39 o 
  -2  25   7       57.25       73.04     10.64 o 
  -1  25   7        1.15      -14.24     14.45 o 
   0  25   7       25.38       16.65      7.79 o 
   1  25   7        0.93       15.93     10.82 o 
   2  25   7       15.86       11.91     13.93 o 
 -11   0   8        2.53        9.92      7.71 o 
 -10   0   8        6.38        9.34      7.15 o 
  -9   0   8       10.62       20.50     10.90 o 
  -8   0   8        0.12        3.07      9.67 o 
  -7   0   8        1.01       -3.72      9.20 o 
  -6   0   8      335.00      313.79     16.56 o 
  -5   0   8      192.43      232.14     14.55 o 
  -4   0   8      400.85      360.92     23.96 o 
  -3   0   8        0.30        2.39      6.13 o 
  -2   0   8       31.22       26.47      4.75 o 
  -1   0   8      239.49      301.98     19.05 o 
   0   0   8      147.06      145.90     16.10 o 
   1   0   8        1.20       -0.61      7.97 o 
   2   0   8      651.43      584.47     27.44 o 
   3   0   8       37.19       33.97      6.14 o 
   4   0   8      180.15      178.37     10.24 o 
   5   0   8        0.03       -2.06      9.03 o 
   6   0   8       21.18       16.52      9.64 o 
   7   0   8        0.42       11.78      9.02 o 
   8   0   8       38.90       50.43      7.63 o 
   9   0   8        0.28        2.51      8.12 o 
  10   0   8        0.00       13.10      9.99 o 
 -11   1   8        6.96      -10.44     15.69 o 
 -10   1   8        0.87        1.08     11.52 o 
  -9   1   8       27.39       20.83      7.43 o 
  -8   1   8        0.05       -3.78      9.08 o 
  -7   1   8        3.16       -7.26      9.86 o 
  -6   1   8       51.12       59.12      7.69 o 
  -5   1   8      138.35      122.23      8.96 o 
  -4   1   8       79.83       86.35      7.10 o 
  -3   1   8        5.76        5.72      6.44 o 
  -2   1   8       17.96       16.64      4.14 o 
  -1   1   8        4.97       -2.30      6.62 o 
   0   1   8      140.03      152.66     30.89 o 
   1   1   8       18.78       16.19      8.89 o 
   2   1   8      287.65      286.78     13.81 o 
   3   1   8        0.08        8.94      5.54 o 
   4   1   8        0.44        4.21      6.38 o 
   5   1   8       74.39       70.82      8.85 o 
   6   1   8      125.48      124.50      9.59 o 
   7   1   8        0.92       12.34      7.92 o 
   8   1   8       44.46       46.32      8.22 o 
   9   1   8        0.01       -8.52      8.52 o 
  10   1   8        0.19       11.90      7.87 o 
 -11   2   8        1.07        6.98      9.67 o 
 -10   2   8       16.37       14.86      9.85 o 
  -9   2   8       35.92       34.10      7.43 o 
  -8   2   8       89.74       75.31      8.83 o 
  -7   2   8       12.69       14.74      7.70 o 
  -6   2   8       66.82       63.23      7.12 o 
  -5   2   8       83.26       95.47      7.95 o 
  -4   2   8       14.63       -6.68     10.63 o 
  -3   2   8        3.26        7.08      5.87 o 
  -2   2   8       70.09       68.04      5.70 o 
  -1   2   8       26.18       33.21      5.32 o 
   0   2   8       40.04       44.86     11.29 o 
   1   2   8       63.99       48.72      6.11 o 
   2   2   8        0.01       -6.27      7.87 o 
   3   2   8      417.05      361.78     23.29 o 
   4   2   8       72.02       77.35      6.69 o 
   5   2   8       16.46       15.01      9.59 o 
   6   2   8       11.17       13.21     10.35 o 
   7   2   8       61.96       71.59      8.56 o 
   8   2   8       28.29       47.01      7.40 o 
   9   2   8        0.86        2.83      7.07 o 
  10   2   8        3.46        9.00      9.67 o 
 -11   3   8        7.70       15.85     10.72 o 
 -10   3   8        1.73       12.22     11.29 o 
  -9   3   8       11.65       14.54     11.83 o 
  -8   3   8        3.40       -0.92     10.60 o 
  -7   3   8       11.36       11.62      7.37 o 
  -6   3   8        1.75        5.96      7.21 o 
  -5   3   8       39.17       38.05      6.17 o 
  -4   3   8      149.42      153.30      9.19 o 
  -3   3   8       52.94       61.14      5.93 o 
  -2   3   8        2.53        2.88      4.53 o 
  -1   3   8        1.37       -1.25      6.74 o 
   0   3   8        7.13        8.11      4.12 o 
   1   3   8        3.13       -4.10      8.26 o 
   2   3   8       22.29       19.03     10.02 o 
   3   3   8        6.26       13.77      8.69 o 
   4   3   8       12.15       12.23      9.27 o 
   5   3   8        2.36       -9.34      9.34 o 
   6   3   8       40.52       54.80      6.00 o 
   7   3   8        8.53       12.79      5.80 o 
   8   3   8       24.41       28.85      6.89 o 
   9   3   8        0.00       -2.32     13.69 o 
  10   3   8       29.95       45.56      7.04 o 
 -11   4   8        0.58       10.63     12.08 o 
 -10   4   8        2.05      -10.54     10.54 o 
  -9   4   8       43.93       43.61      6.61 o 
  -8   4   8        0.19       -4.41     10.38 o 
  -7   4   8       13.85        1.35      8.73 o 
  -6   4   8        0.73        4.59      7.20 o 
  -5   4   8       52.82       17.91     12.25 o 
  -4   4   8        0.22       -3.16      8.44 o 
  -3   4   8       20.84       23.12      4.75 o 
  -2   4   8       14.05       20.91      4.59 o 
  -1   4   8       17.95       14.61      8.55 o 
   0   4   8       96.83      105.55     15.62 o 
   1   4   8       55.30       56.12      5.70 o 
   2   4   8       35.08       46.74      5.73 o 
   3   4   8      102.24       80.65      7.03 o 
   4   4   8      161.70      161.91      9.52 o 
   5   4   8        3.35       10.50      6.61 o 
   6   4   8        4.75        4.49      8.88 o 
   7   4   8       47.48       54.10      8.95 o 
   8   4   8       17.98       11.28     13.58 o 
   9   4   8        4.81       13.49      7.77 o 
  10   4   8        1.03        9.12      9.86 o 
 -11   5   8        4.69        4.00     11.59 o 
 -10   5   8       14.25        6.98      9.33 o 
  -9   5   8       25.32       23.19      5.88 o 
  -8   5   8       36.01       29.36      6.97 o 
  -7   5   8        0.00        7.71      9.37 o 
  -6   5   8        8.19       -2.99      7.64 o 
  -5   5   8       45.57       54.71      6.36 o 
  -4   5   8        6.07        9.12      4.46 o 
  -3   5   8       39.16       37.24      5.63 o 
  -2   5   8      280.88      351.97     15.99 o 
  -1   5   8      217.92      252.67     13.25 o 
   0   5   8        4.71       10.91      4.61 o 
   1   5   8      292.89      305.90     19.77 o 
   2   5   8       62.49       59.42      6.48 o 
   3   5   8       72.14       61.01      7.41 o 
   4   5   8       38.34        2.44     12.88 o 
   5   5   8        3.24        0.97      8.72 o 
   6   5   8       43.12       47.31      7.57 o 
   7   5   8        0.20      -10.52     10.52 o 
   8   5   8        5.40        3.13     10.87 o 
   9   5   8        2.50        6.00     10.69 o 
  10   5   8        2.09      -13.67     13.67 o 
 -11   6   8        0.82      -11.86     11.86 o 
 -10   6   8       21.75       19.61     10.67 o 
  -9   6   8       16.53       22.71     12.80 o 
  -8   6   8       15.41       20.81     11.55 o 
  -7   6   8        6.23       12.52      4.46 o 
  -6   6   8       37.38       43.94      6.18 o 
  -5   6   8       34.69       41.00      5.70 o 
  -4   6   8       38.88       40.62      5.76 o 
  -3   6   8       17.64       28.94      4.89 o 
  -2   6   8       85.22       96.01      7.69 o 
  -1   6   8      178.01      204.34     12.24 o 
   0   6   8      224.31      237.41     30.71 o 
   1   6   8        4.57        2.03      7.78 o 
   2   6   8        0.23       -0.38      7.74 o 
   3   6   8       23.47       14.17      7.19 o 
   4   6   8        1.34        3.04      6.61 o 
   5   6   8        0.45        1.00      8.89 o 
   6   6   8       21.47       32.65      5.84 o 
   7   6   8       12.61       19.19      5.42 o 
   8   6   8        5.97        9.59     10.22 o 
   9   6   8       17.12       14.88     10.12 o 
  10   6   8        8.59        9.71     13.58 o 
 -11   7   8        0.35       15.03      8.82 o 
 -10   7   8       47.73       26.79     14.34 o 
  -9   7   8       34.11        5.03     14.99 o 
  -8   7   8        4.35      -11.21     12.39 o 
  -7   7   8        2.08        5.63      7.10 o 
  -6   7   8        0.17       11.33      7.18 o 
  -5   7   8       21.12       12.65      8.73 o 
  -4   7   8       49.30       63.33      7.02 o 
  -3   7   8        4.59        3.62      7.83 o 
  -2   7   8       51.77       50.65      5.90 o 
  -1   7   8        0.13        4.06      8.55 o 
   0   7   8        1.85        1.74      4.75 o 
   1   7   8        2.48       -7.74      7.74 o 
   2   7   8        5.70        9.99      7.49 o 
   3   7   8        0.55        3.64      8.03 o 
   4   7   8        5.51        8.96      6.33 o 
   5   7   8       24.45       20.97     12.08 o 
   6   7   8       24.96       31.17      6.19 o 
   7   7   8       55.93       54.03      8.50 o 
   8   7   8        0.77       -7.92     12.76 o 
   9   7   8       16.65       24.28     13.92 o 
  10   7   8        7.05       -7.78     15.25 o 
 -11   8   8        0.73       11.90     10.82 o 
 -10   8   8       22.48        4.98     16.72 o 
  -9   8   8        4.44       12.56      9.40 o 
  -8   8   8        3.20        4.89      5.91 o 
  -7   8   8        0.14       -1.52      7.92 o 
  -6   8   8        0.12        4.95      7.91 o 
  -5   8   8       22.78       20.91      5.40 o 
  -4   8   8        0.33        4.10      7.75 o 
  -3   8   8       34.57       40.11      5.15 o 
  -2   8   8      223.98      223.47     13.52 o 
  -1   8   8        6.24        5.14      9.47 o 
   0   8   8       32.04       30.33      3.83 o 
   1   8   8       47.70       34.10      6.50 o 
   2   8   8       96.32       89.07      7.86 o 
   3   8   8       31.57       23.29      5.65 o 
   4   8   8       52.39       48.72      6.90 o 
   5   8   8       46.70       54.39      6.99 o 
   6   8   8       15.58       22.31     11.80 o 
   7   8   8        0.00        0.13     12.28 o 
   8   8   8       53.55       37.97      9.84 o 
   9   8   8        5.90       -0.61     14.80 o 
  10   8   8        7.38       18.06     15.99 o 
 -10   9   8        0.26       -0.41     10.86 o 
  -9   9   8        5.66       12.11      5.48 o 
  -8   9   8        2.14       -1.24      7.25 o 
  -7   9   8        0.20        7.65      7.74 o 
  -6   9   8        8.29       13.53      5.39 o 
  -5   9   8       32.31       31.65      6.45 o 
  -4   9   8        0.20        4.23      7.98 o 
  -3   9   8        3.53        7.30      9.22 o 
  -2   9   8       52.47       64.12      6.99 o 
  -1   9   8       76.60       91.26      7.29 o 
   0   9   8        8.41       13.28      5.10 o 
   1   9   8        1.05        5.42      6.42 o 
   2   9   8      235.98      190.55     11.55 o 
   3   9   8        1.70       -6.22     11.48 o 
   4   9   8        4.63       14.26      4.40 o 
   5   9   8        7.32       10.49      6.00 o 
   6   9   8        2.57        3.55      8.44 o 
   7   9   8       21.86        4.95     13.87 o 
   8   9   8        1.15        9.31      7.10 o 
   9   9   8       28.48       50.29      7.31 o 
  10   9   8       35.54       28.40     15.57 o 
 -10  10   8        9.17       15.20     12.53 o 
  -9  10   8       28.78       21.42      7.53 o 
  -8  10   8        5.01       -1.31     11.96 o 
  -7  10   8        5.36       -2.26      9.75 o 
  -6  10   8        1.43        9.34      6.24 o 
  -5  10   8        0.00        9.12      9.19 o 
  -4  10   8        6.61        1.75     10.46 o 
  -3  10   8        4.83       11.48      6.48 o 
  -2  10   8       39.90       56.64      6.31 o 
  -1  10   8       22.68       28.91      5.74 o 
   0  10   8       81.40       80.55      7.84 o 
   1  10   8       80.90       84.02      7.16 o 
   2  10   8       29.68       33.18      5.37 o 
   3  10   8        6.18        7.81     10.05 o 
   4  10   8       47.04       21.32     14.88 o 
   5  10   8        4.78        3.50      8.09 o 
   6  10   8       14.39       14.12      9.73 o 
   7  10   8       27.56       18.14     12.01 o 
   8  10   8        2.85       -3.67     12.58 o 
   9  10   8        8.35       12.67     10.18 o 
 -10  11   8        0.52      -15.34     15.34 o 
  -9  11   8       63.71       61.03      9.54 o 
  -8  11   8        9.29       11.10     12.07 o 
  -7  11   8       16.38       19.13     12.87 o 
  -6  11   8       21.19       11.77     13.21 o 
  -5  11   8        5.25       -1.36      7.38 o 
  -4  11   8       16.03       22.13      5.04 o 
  -3  11   8      114.25      108.50      9.36 o 
  -2  11   8        1.53       -2.08      9.07 o 
  -1  11   8      245.31      290.73     16.07 o 
   0  11   8      365.75      382.52     34.92 o 
   1  11   8        2.61       -1.68      8.01 o 
   2  11   8       72.47       89.95      8.42 o 
   3  11   8       13.40       12.06     11.43 o 
   4  11   8        6.75       -5.74     10.08 o 
   5  11   8        1.98       18.12      4.94 o 
   6  11   8       22.24       16.45     13.41 o 
   7  11   8       12.37       25.74      6.01 o 
   8  11   8        4.77        1.06     11.93 o 
   9  11   8        0.45       -8.12     12.14 o 
 -10  12   8       14.95       17.34      9.12 o 
  -9  12   8        4.00       -4.65     10.14 o 
  -8  12   8        5.22       -2.91     11.14 o 
  -7  12   8        0.06       -4.37     10.10 o 
  -6  12   8        0.42       -1.08      6.70 o 
  -5  12   8        0.93        2.99      9.19 o 
  -4  12   8       24.34        7.25     12.18 o 
  -3  12   8       30.13       35.13      6.02 o 
  -2  12   8        1.69        3.95      9.11 o 
  -1  12   8       10.99       -5.38      9.79 o 
   0  12   8      193.96      176.68      8.59 o 
   1  12   8       29.09       26.90      6.08 o 
   2  12   8        0.02        4.63      7.26 o 
   3  12   8       18.13       13.64      9.50 o 
   4  12   8        2.63       15.29      8.01 o 
   5  12   8       55.54       46.10      8.35 o 
   6  12   8       31.45       31.56      8.20 o 
   7  12   8       21.80       12.45     13.46 o 
   8  12   8        2.31       -1.92     13.37 o 
   9  12   8        0.47       12.52      8.25 o 
  -9  13   8        1.91        1.80     11.00 o 
  -8  13   8        4.73       -0.19     10.10 o 
  -7  13   8        6.80       21.26     11.33 o 
  -6  13   8       50.30       34.90      7.88 o 
  -5  13   8        1.92       -7.50      9.65 o 
  -4  13   8       25.97       16.20     11.71 o 
  -3  13   8        9.10        1.69     11.12 o 
  -2  13   8        1.56        1.04      9.25 o 
  -1  13   8       13.30       20.26     10.54 o 
   0  13   8       57.25       72.84     12.57 o 
   1  13   8       13.29       28.91      6.14 o 
   2  13   8       21.79       11.62      6.78 o 
   3  13   8        3.81        5.84     12.53 o 
   4  13   8       18.00       11.45     10.19 o 
   5  13   8        0.12       10.82      9.63 o 
   6  13   8        0.45        8.27      8.52 o 
   7  13   8        0.17        4.65      8.67 o 
   8  13   8        7.63       19.54      5.94 o 
   9  13   8        0.01        3.64      7.26 o 
  -9  14   8        6.22        0.81     12.86 o 
  -8  14   8        4.31       -5.25     11.46 o 
  -7  14   8        1.47      -12.47     12.47 o 
  -6  14   8        0.07        1.86      9.01 o 
  -5  14   8       42.54       55.07      6.62 o 
  -4  14   8       19.54       10.26     11.78 o 
  -3  14   8       11.70        3.64     10.97 o 
  -2  14   8       47.25       42.17      7.41 o 
  -1  14   8       35.25       42.62      6.75 o 
   0  14   8       19.81       20.52      5.31 o 
   1  14   8       53.57       41.99      7.83 o 
   2  14   8        7.23       -7.13     12.41 o 
   3  14   8       18.55       13.81     11.00 o 
   4  14   8        6.80       17.95     11.95 o 
   5  14   8       10.83       -2.30     13.38 o 
   6  14   8        0.96       -0.06      9.52 o 
   7  14   8       18.88       11.49     12.78 o 
   8  14   8        7.48        3.95     11.29 o 
  -9  15   8       13.35       21.93     13.21 o 
  -8  15   8       11.80       12.47     11.72 o 
  -7  15   8        5.02       17.89     11.45 o 
  -6  15   8       13.95       35.97      6.61 o 
  -5  15   8        0.01       -2.28      9.64 o 
  -4  15   8       12.92       13.54      6.52 o 
  -3  15   8       24.28       14.38     13.80 o 
  -2  15   8       11.97        8.20     12.44 o 
  -1  15   8       12.93       14.75      9.08 o 
   0  15   8        1.30       -3.60      6.35 o 
   1  15   8       23.02       22.83      6.86 o 
   2  15   8       23.31       26.92      7.12 o 
   3  15   8        0.85       -8.54     11.60 o 
   4  15   8      104.41      113.85      9.67 o 
   5  15   8       12.41       27.42      6.23 o 
   6  15   8        1.42       -9.64     11.86 o 
   7  15   8       16.45        8.76     14.21 o 
   8  15   8        7.34       -1.42     12.71 o 
  -8  16   8        6.52       12.53     11.91 o 
  -7  16   8       11.80       10.55      7.18 o 
  -6  16   8        0.79      -12.07     12.07 o 
  -5  16   8       65.16       60.37      8.51 o 
  -4  16   8       77.03       74.49      8.94 o 
  -3  16   8       48.54       39.07      8.10 o 
  -2  16   8        8.03       14.33      8.28 o 
  -1  16   8        8.33        4.77      9.69 o 
   0  16   8        0.02        3.63      9.67 o 
   1  16   8        0.07       -3.02     11.14 o 
   2  16   8        5.21      -12.80     12.80 o 
   3  16   8        9.55        7.75     11.45 o 
   4  16   8       32.49       29.62     16.02 o 
   5  16   8        3.86      -13.14     13.14 o 
   6  16   8       14.48        5.76     14.57 o 
   7  16   8        3.13        0.91     12.42 o 
   8  16   8        4.60        0.69     13.12 o 
  -8  17   8        0.40        8.27     11.71 o 
  -7  17   8       34.14       23.60     17.23 o 
  -6  17   8       18.24       24.34     14.41 o 
  -5  17   8       29.66       25.51     13.92 o 
  -4  17   8        8.03       10.86      6.07 o 
  -3  17   8       66.81       44.81      9.06 o 
  -2  17   8        0.59       -6.81     11.50 o 
  -1  17   8       15.89        3.25     13.08 o 
   0  17   8        6.61        7.77     10.73 o 
   1  17   8        9.57       11.34     11.71 o 
   2  17   8        0.23        1.32     10.02 o 
   3  17   8        6.98       10.99      9.90 o 
   4  17   8       12.77       17.55      9.42 o 
   5  17   8       15.84       15.63     11.10 o 
   6  17   8        4.89       10.14     11.23 o 
   7  17   8        2.71        0.80     12.64 o 
  -8  18   8       21.15       27.52     15.08 o 
  -7  18   8       37.32       28.83     14.62 o 
  -6  18   8       20.33       24.06      7.65 o 
  -5  18   8       21.22       15.80     11.23 o 
  -4  18   8       21.66       25.83      7.21 o 
  -3  18   8       18.66       30.41      6.34 o 
  -2  18   8       49.77       53.26      8.59 o 
  -1  18   8       55.31       70.07      9.59 o 
   0  18   8        4.80        3.74     13.33 o 
   1  18   8        0.05       12.87     10.04 o 
   2  18   8        0.04        1.26     10.47 o 
   3  18   8       13.10       14.27      8.79 o 
   4  18   8        0.36        8.08      6.75 o 
   5  18   8       10.27       23.50      6.99 o 
   6  18   8       26.38       39.07      7.49 o 
   7  18   8        5.04      -15.54     15.54 o 
  -7  19   8        0.35       -2.77     10.73 o 
  -6  19   8       34.32       26.63     14.32 o 
  -5  19   8        1.04       10.05     11.07 o 
  -4  19   8       22.10       13.13     12.36 o 
  -3  19   8        7.50        5.77     10.01 o 
  -2  19   8       20.61        5.73     13.54 o 
  -1  19   8       15.62        3.17     10.95 o 
   0  19   8       14.35        7.74      7.96 o 
   1  19   8       72.44       74.36     10.03 o 
   2  19   8        0.65       13.47     10.67 o 
   3  19   8        0.54       -4.15     13.30 o 
   4  19   8        0.44       -7.03     10.83 o 
   5  19   8        1.33        0.95     12.05 o 
   6  19   8        0.22      -14.10     14.29 o 
  -6  20   8       25.04       31.68      7.92 o 
  -5  20   8        0.26      -12.47     12.47 o 
  -4  20   8       10.71       18.87     14.49 o 
  -3  20   8        5.40        3.17     11.63 o 
  -2  20   8        1.15        1.19     11.29 o 
  -1  20   8        5.21      -12.11     12.74 o 
   0  20   8       14.26       16.57      9.44 o 
   1  20   8        0.24        9.79     10.56 o 
   2  20   8       38.25       31.08     16.90 o 
   3  20   8        1.55       15.64      8.09 o 
   4  20   8       16.76        6.02     10.93 o 
   5  20   8       23.24       38.67      8.16 o 
   6  20   8       11.33       18.58     14.43 o 
  -6  21   8        0.65       11.57     10.47 o 
  -5  21   8        0.17       -8.76     13.25 o 
  -4  21   8        3.57       -1.18     12.02 o 
  -3  21   8        0.07      -14.38     14.38 o 
  -2  21   8        7.22       -6.57     13.75 o 
  -1  21   8        6.69      -14.09     14.09 o 
   0  21   8       20.29       15.37      8.22 o 
   1  21   8        4.14       -6.55     13.69 o 
   2  21   8        0.48       -5.17     11.29 o 
   3  21   8       50.77       34.31     10.04 o 
   4  21   8       53.43       20.78     16.60 o 
   5  21   8       20.73       19.92     15.84 o 
  -5  22   8        7.16        9.69     13.67 o 
  -4  22   8       23.53       20.00      8.71 o 
  -3  22   8       16.47       11.69     13.27 o 
  -2  22   8        0.08       -7.53     11.39 o 
  -1  22   8        0.47       -6.14     12.95 o 
   0  22   8        0.01       -6.87      9.30 o 
   1  22   8        0.43        6.07     11.03 o 
   2  22   8        1.57        0.96     12.29 o 
   3  22   8       17.56       15.69     10.58 o 
   4  22   8        1.11        2.60      9.35 o 
  -4  23   8        9.32       22.82     11.63 o 
  -3  23   8       13.50        3.93     11.39 o 
  -2  23   8        6.32       -4.40     13.63 o 
  -1  23   8        0.02       -1.26     12.34 o 
   0  23   8        1.24       -9.70      9.70 o 
   1  23   8        6.30      -14.91     14.91 o 
   2  23   8        3.28       -9.85     14.79 o 
   3  23   8        0.26       -6.90     13.83 o 
  -3  24   8       12.21       -0.36     14.62 o 
  -2  24   8        4.78       -8.89     16.49 o 
  -1  24   8       19.98       27.51     15.02 o 
   0  24   8       34.02       47.97      6.16 o 
   1  24   8        8.65      -18.71     18.71 o 
   2  24   8        0.11       13.93     10.81 o 
 -10   1   9        0.05       -2.54     10.30 o 
  -9   1   9        5.98       -0.15      9.76 o 
  -8   1   9        0.12       -1.21      7.16 o 
  -7   1   9       32.80       35.01      6.51 o 
  -6   1   9        4.76       -8.50      8.91 o 
  -5   1   9        2.98       -8.46      9.82 o 
  -4   1   9        1.74        4.72      5.74 o 
  -3   1   9        0.52       11.62      7.89 o 
  -2   1   9        7.25       17.20      4.23 o 
  -1   1   9      147.51      170.75      9.34 o 
   0   1   9      392.51      410.03     54.62 o 
   1   1   9       52.16       42.05      6.44 o 
   2   1   9       11.89       17.22     10.29 o 
   3   1   9        4.87        6.17      9.50 o 
   4   1   9       17.70       -8.96     13.22 o 
   5   1   9        8.61        7.23     10.15 o 
   6   1   9       15.49       20.67     12.87 o 
   7   1   9        0.51       -6.00      9.59 o 
   8   1   9       55.34       67.31      8.01 o 
   9   1   9        2.07       -2.44     10.08 o 
  10   1   9        0.00       -0.61     11.00 o 
 -10   2   9        3.11        4.37     14.09 o 
  -9   2   9       14.81       16.01     11.37 o 
  -8   2   9       49.99       61.47      7.49 o 
  -7   2   9       10.47       18.48     11.04 o 
  -6   2   9        0.97       -8.96      9.85 o 
  -5   2   9       29.86       12.03      6.19 o 
  -4   2   9        6.79        2.05      9.14 o 
  -3   2   9        4.87        5.20      5.23 o 
  -2   2   9       53.64       49.21      6.58 o 
  -1   2   9       28.62       27.47      6.30 o 
   0   2   9       29.72       43.37     14.85 o 
   1   2   9        0.24        9.17      9.40 o 
   2   2   9       29.50       20.13      5.43 o 
   3   2   9        0.27       -4.71      8.59 o 
   4   2   9       38.91       38.62      6.96 o 
   5   2   9        6.24        0.96      9.68 o 
   6   2   9        7.27       10.88      7.89 o 
   7   2   9        2.54        0.63      7.33 o 
   8   2   9       12.67       20.95     12.82 o 
   9   2   9        0.75       12.33     11.60 o 
  10   2   9        2.36       13.75     10.65 o 
 -10   3   9        3.27       12.20      8.06 o 
  -9   3   9        1.88        0.43     12.81 o 
  -8   3   9        2.13      -14.62     14.62 o 
  -7   3   9        2.71       14.74      4.29 o 
  -6   3   9       40.92       38.05      7.53 o 
  -5   3   9        0.30        5.46      4.87 o 
  -4   3   9        2.48       -9.92     10.49 o 
  -3   3   9       42.15       40.97      7.02 o 
  -2   3   9      131.43      124.57      9.05 o 
  -1   3   9        4.35       -1.68      7.95 o 
   0   3   9        0.12        3.49      5.11 o 
   1   3   9       77.92       67.25      6.64 o 
   2   3   9        1.66        1.02      7.87 o 
   3   3   9        0.53        3.73      8.48 o 
   4   3   9        1.50       12.90      4.68 o 
   5   3   9        8.86       -7.88     10.87 o 
   6   3   9        5.95       15.03     10.70 o 
   7   3   9        7.55      -13.43     13.43 o 
   8   3   9        7.69        2.42     12.78 o 
   9   3   9       15.44       15.92     13.47 o 
  10   3   9       22.28       16.36     14.33 o 
 -10   4   9       24.65       18.48     14.04 o 
  -9   4   9        7.15        3.15     11.83 o 
  -8   4   9       71.03       87.18      9.25 o 
  -7   4   9        4.79        1.34      9.63 o 
  -6   4   9        9.40       10.56      6.07 o 
  -5   4   9      203.44      194.16     11.27 o 
  -4   4   9       25.18       21.53      5.66 o 
  -3   4   9      261.26      282.24     14.94 o 
  -2   4   9      192.70      230.83     14.55 o 
  -1   4   9        7.89        8.04      5.50 o 
   0   4   9       34.58       28.97      4.01 o 
   1   4   9        2.31        2.62      7.04 o 
   2   4   9       59.05       63.57      6.45 o 
   3   4   9       14.68       16.79     10.97 o 
   4   4   9       11.35       28.71      5.74 o 
   5   4   9        2.17       -7.89      7.89 o 
   6   4   9       24.57       19.79     12.16 o 
   7   4   9        1.89       -6.82     11.09 o 
   8   4   9       16.91        5.04     15.41 o 
   9   4   9        5.13       16.01     13.64 o 
 -10   5   9        0.01      -11.50     11.50 o 
  -9   5   9       14.83      -14.29     15.56 o 
  -8   5   9       59.15       53.76      7.88 o 
  -7   5   9        1.58        2.49     10.98 o 
  -6   5   9       75.00       49.28      7.86 o 
  -5   5   9        0.09        4.81      7.61 o 
  -4   5   9       12.59       11.97     10.26 o 
  -3   5   9        0.01       -1.70      8.16 o 
  -2   5   9        0.99       -2.93      7.77 o 
  -1   5   9        4.33        2.04      8.52 o 
   0   5   9       59.40       69.42      4.97 o 
   1   5   9       17.15       24.47      5.08 o 
   2   5   9       21.74       15.36      9.93 o 
   3   5   9       17.72       17.74      5.25 o 
   4   5   9       27.28       19.08     12.63 o 
   5   5   9       17.46       15.74     10.08 o 
   6   5   9       41.44       63.37      8.21 o 
   7   5   9        0.16        2.50     12.02 o 
   8   5   9        5.64        5.93     10.58 o 
   9   5   9       44.67       72.78      8.63 o 
 -10   6   9        0.79       16.03     10.81 o 
  -9   6   9        3.55        6.76      9.12 o 
  -8   6   9       35.66       12.61     14.99 o 
  -7   6   9        3.69       -7.43     12.45 o 
  -6   6   9        0.48        5.15      8.37 o 
  -5   6   9        1.43       11.43      7.25 o 
  -4   6   9       18.92       19.48     11.03 o 
  -3   6   9       12.80       16.72      4.71 o 
  -2   6   9       54.97       48.96      6.74 o 
  -1   6   9        9.14       14.04      8.94 o 
   0   6   9        9.57       10.17      6.44 o 
   1   6   9       11.69        3.81     11.16 o 
   2   6   9       36.25       25.34      6.57 o 
   3   6   9        5.79        5.95     10.69 o 
   4   6   9       37.77       34.60      7.58 o 
   5   6   9        2.75       -3.98      9.62 o 
   6   6   9        1.52       -1.66      8.26 o 
   7   6   9       41.72       65.85      8.97 o 
   8   6   9       17.42       18.31      9.76 o 
   9   6   9        5.18        1.76     11.11 o 
 -10   7   9        1.02      -11.85     17.47 o 
  -9   7   9        1.69       10.05      5.87 o 
  -8   7   9        1.23        8.94     11.59 o 
  -7   7   9       20.54        9.71     11.94 o 
  -6   7   9        0.00        6.22      5.65 o 
  -5   7   9        2.91        3.41      7.81 o 
  -4   7   9        5.00        1.03      9.18 o 
  -3   7   9        3.77       14.31      9.00 o 
  -2   7   9        5.98       -1.70      8.17 o 
  -1   7   9       36.11       56.93      5.71 o 
   0   7   9      202.14      186.84     40.37 o 
   1   7   9       62.41       69.10      7.10 o 
   2   7   9       18.47        8.29      5.61 o 
   3   7   9        7.43       -3.46     11.71 o 
   4   7   9        3.06       -4.99     11.66 o 
   5   7   9       22.02        4.81     12.40 o 
   6   7   9        0.75        3.11     10.14 o 
   7   7   9        4.87      -10.47     13.61 o 
   8   7   9        0.84      -12.22     12.22 o 
   9   7   9        6.99        8.45     11.85 o 
 -10   8   9        0.18       11.78     10.61 o 
  -9   8   9        0.14       -1.09     11.94 o 
  -8   8   9       24.42        2.95     17.66 o 
  -7   8   9        4.77       -3.04     11.25 o 
  -6   8   9        8.03       -6.62     11.16 o 
  -5   8   9       62.15       61.08      6.96 o 
  -4   8   9       22.92       20.89      6.90 o 
  -3   8   9       32.55       16.90     12.84 o 
  -2   8   9        0.23      -10.78     10.78 o 
  -1   8   9       12.54       14.12      5.71 o 
   0   8   9       12.41       12.97      6.44 o 
   1   8   9       13.52        1.35     10.95 o 
   2   8   9        7.86        8.29      9.51 o 
   3   8   9        8.04        2.37     12.50 o 
   4   8   9       24.21       31.35      6.13 o 
   5   8   9        2.38        5.76      7.30 o 
   6   8   9        2.13       -7.76      9.33 o 
   7   8   9       32.24       40.66      7.31 o 
   8   8   9        0.43        6.87      9.33 o 
   9   8   9        0.38        6.24     11.79 o 
 -10   9   9       12.72       22.39     13.55 o 
  -9   9   9        2.88      -14.90     14.90 o 
  -8   9   9        8.88       12.54     13.66 o 
  -7   9   9        0.14       13.92      9.06 o 
  -6   9   9        0.51      -13.05     13.05 o 
  -5   9   9       41.42       50.26      7.30 o 
  -4   9   9        8.95        5.95     12.53 o 
  -3   9   9       18.78       20.21      6.08 o 
  -2   9   9       63.65       67.15      8.04 o 
  -1   9   9        4.26        6.73      9.18 o 
   0   9   9        0.38       -3.02      7.44 o 
   1   9   9       10.43       13.65     10.55 o 
   2   9   9        0.25       -4.25     10.47 o 
   3   9   9        0.55        4.52      8.93 o 
   4   9   9        2.67       -9.17      9.17 o 
   5   9   9        0.09       -9.51     12.99 o 
   6   9   9       19.12       15.46      7.80 o 
   7   9   9        3.42      -13.60     13.60 o 
   8   9   9        9.03       18.99      7.13 o 
   9   9   9        9.06       15.42      7.41 o 
  -9  10   9       48.03       35.88      8.83 o 
  -8  10   9        8.07       -0.19     10.09 o 
  -7  10   9        1.57        7.12      6.58 o 
  -6  10   9        1.05       12.13      6.87 o 
  -5  10   9       10.53       10.54     12.24 o 
  -4  10   9      112.77      126.28     10.20 o 
  -3  10   9        1.64       -0.60      9.20 o 
  -2  10   9       56.45       60.92      7.94 o 
  -1  10   9        7.82       17.22     10.29 o 
   0  10   9        0.33       -3.75     11.55 o 
   1  10   9        2.19        4.34      8.38 o 
   2  10   9        0.05        5.62      9.85 o 
   3  10   9       14.28        5.73     10.29 o 
   4  10   9       15.73       12.86     13.99 o 
   5  10   9       63.31       50.10      8.77 o 
   6  10   9       87.14       98.65     10.32 o 
   7  10   9       16.87       24.08     15.67 o 
   8  10   9       38.93       18.87     16.56 o 
   9  10   9        4.92      -14.90     14.90 o 
  -9  11   9        1.93       15.99     10.78 o 
  -8  11   9       11.21        6.73      8.33 o 
  -7  11   9        0.06      -10.12     12.86 o 
  -6  11   9       39.62       50.75      7.63 o 
  -5  11   9        0.00       -6.68     11.27 o 
  -4  11   9       21.57       23.34     12.64 o 
  -3  11   9       42.98       47.72      7.75 o 
  -2  11   9       27.52       34.17      6.67 o 
  -1  11   9        6.25        0.58     10.25 o 
   0  11   9        1.83        0.25     10.15 o 
   1  11   9        3.28        2.09     10.30 o 
   2  11   9       38.08        8.68     13.46 o 
   3  11   9        1.04      -10.66     10.66 o 
   4  11   9       21.33       19.44     13.14 o 
   5  11   9        1.55       -7.86     13.05 o 
   6  11   9        2.15        2.56      8.09 o 
   7  11   9        1.53        9.37     12.57 o 
   8  11   9       41.72       46.62     10.09 o 
  -9  12   9        1.37       -6.95     13.93 o 
  -8  12   9        0.48       12.98      7.76 o 
  -7  12   9        2.95      -13.26     13.26 o 
  -6  12   9        9.03       -8.91     14.44 o 
  -5  12   9        4.43       16.08     10.05 o 
  -4  12   9       10.93       -0.67     12.97 o 
  -3  12   9      214.30      213.73     12.68 o 
  -2  12   9        6.11       14.54      5.66 o 
  -1  12   9        0.05        9.81      8.50 o 
   0  12   9       41.75       38.29      5.16 o 
   1  12   9      163.22      138.46     10.80 o 
   2  12   9       13.87       -0.07     11.72 o 
   3  12   9       42.39       41.36      7.88 o 
   4  12   9        7.18       13.29     12.10 o 
   5  12   9        3.42      -10.05     13.26 o 
   6  12   9        0.30        5.23     11.76 o 
   7  12   9        3.88      -10.42     12.63 o 
   8  12   9        1.87       12.10     13.95 o 
  -9  13   9        2.45        9.65      8.71 o 
  -8  13   9        6.54        3.11     12.73 o 
  -7  13   9       30.32       38.06      7.24 o 
  -6  13   9       12.86        3.15     11.10 o 
  -5  13   9       12.26       10.89      9.80 o 
  -4  13   9       10.55        1.38     12.80 o 
  -3  13   9       28.73       39.49      6.81 o 
  -2  13   9       36.79       54.38      7.36 o 
  -1  13   9       27.09       38.88      6.29 o 
   0  13   9       61.93       65.55     10.37 o 
   1  13   9        2.37       -1.72     11.84 o 
   2  13   9      134.95      125.07     10.07 o 
   3  13   9        6.36        2.54     10.93 o 
   4  13   9      115.30      125.60     11.10 o 
   5  13   9        2.88       -4.61     10.47 o 
   6  13   9       33.87       29.07      7.59 o 
   7  13   9        3.35        8.32     11.49 o 
   8  13   9        0.34       15.00      8.77 o 
  -8  14   9        5.82      -15.06     15.68 o 
  -7  14   9        0.02      -12.19     12.19 o 
  -6  14   9        1.35       -3.45     12.03 o 
  -5  14   9        0.52      -12.74     12.74 o 
  -4  14   9       17.16       -1.03     14.06 o 
  -3  14   9       26.46       26.06     14.50 o 
  -2  14   9       59.55       64.74      9.53 o 
  -1  14   9        7.03        8.22     10.15 o 
   0  14   9       39.68       35.09      6.92 o 
   1  14   9       10.76       13.69      8.20 o 
   2  14   9       26.73       15.39     15.90 o 
   3  14   9       27.20       25.71      6.70 o 
   4  14   9        0.03       -9.42     12.13 o 
   5  14   9        4.56       13.84     11.03 o 
   6  14   9       35.53       50.86      9.10 o 
   7  14   9        3.44      -13.89     13.89 o 
  -8  15   9       12.04       15.97     10.83 o 
  -7  15   9       61.64       38.45      9.12 o 
  -6  15   9        2.67       -7.64     11.96 o 
  -5  15   9        1.08       10.20      8.80 o 
  -4  15   9        5.52        8.12     12.25 o 
  -3  15   9        0.00       -3.56      8.35 o 
  -2  15   9       11.93       11.00     12.99 o 
  -1  15   9       33.30       33.41      7.74 o 
   0  15   9       20.01       25.49      6.12 o 
   1  15   9       52.44       55.55      8.23 o 
   2  15   9       12.60        5.51     12.59 o 
   3  15   9       13.05        0.67     14.43 o 
   4  15   9       29.97       20.92     14.56 o 
   5  15   9       18.86       18.01     11.59 o 
   6  15   9        4.83        4.77      9.19 o 
   7  15   9        3.41       12.56      8.34 o 
  -8  16   9       47.23       39.13      8.96 o 
  -7  16   9        3.93        2.13     13.84 o 
  -6  16   9       22.36       11.66      8.46 o 
  -5  16   9        8.03       21.70     11.71 o 
  -4  16   9       35.43       38.81      7.80 o 
  -3  16   9        0.34        3.17     10.75 o 
  -2  16   9        2.41       11.84      8.69 o 
  -1  16   9        6.21       -4.80     11.05 o 
   0  16   9       16.66       10.82      7.87 o 
   1  16   9        7.13       15.35      8.96 o 
   2  16   9        4.74        1.89      9.19 o 
   3  16   9       29.47       40.85      7.57 o 
   4  16   9        1.72      -15.58     15.58 o 
   5  16   9        7.18       19.04     10.35 o 
   6  16   9        1.07       -3.42     12.08 o 
   7  16   9        4.24      -15.77     16.19 o 
  -7  17   9        0.99       -7.99     11.86 o 
  -6  17   9       29.65       23.41      8.78 o 
  -5  17   9        2.15        7.46      7.01 o 
  -4  17   9       17.36       11.11     12.18 o 
  -3  17   9        1.24       -1.74      8.94 o 
  -2  17   9        1.21        5.11     11.20 o 
  -1  17   9       11.44       17.20      7.01 o 
   0  17   9        2.93        7.12      6.45 o 
   1  17   9       39.25       23.46      7.87 o 
   2  17   9       13.41       10.87      9.54 o 
   3  17   9        5.13        2.45     12.57 o 
   4  17   9       60.68       67.19      8.82 o 
   5  17   9        0.36       -0.97      6.57 o 
   6  17   9        3.43       -2.70     10.64 o 
  -7  18   9        0.10       -7.33     10.43 o 
  -6  18   9        0.33        4.78      9.37 o 
  -5  18   9        0.01        8.93      9.54 o 
  -4  18   9        5.09        3.92     10.46 o 
  -3  18   9        3.96       -1.02     14.90 o 
  -2  18   9        1.05       11.55      6.55 o 
  -1  18   9       28.69       31.62      7.87 o 
   0  18   9        3.30       10.27      6.35 o 
   1  18   9        2.75        7.09     11.68 o 
   2  18   9        1.43        1.13     11.37 o 
   3  18   9        3.34      -14.67     14.67 o 
   4  18   9        1.80       10.54      7.40 o 
   5  18   9        0.09        8.16     11.45 o 
   6  18   9        0.69        6.79      6.78 o 
  -6  19   9       25.29       27.54     15.05 o 
  -5  19   9        0.77        9.98      7.76 o 
  -4  19   9        6.21        8.18     11.21 o 
  -3  19   9       11.60       10.13      7.89 o 
  -2  19   9        9.39       19.05     10.32 o 
  -1  19   9        2.74      -13.36     14.35 o 
   0  19   9       28.11       32.50      7.09 o 
   1  19   9        2.41       -2.99     11.25 o 
   2  19   9        0.18        1.82     10.32 o 
   3  19   9        0.48        3.12     12.22 o 
   4  19   9        3.20      -13.25     16.52 o 
   5  19   9        2.22        5.15     13.14 o 
  -5  20   9        0.00       -0.56     11.00 o 
  -4  20   9       11.58        4.34     14.26 o 
  -3  20   9       13.42       -0.69     14.84 o 
  -2  20   9       15.12       -5.63     15.52 o 
  -1  20   9        0.19      -12.35     12.35 o 
   0  20   9        2.50       -4.47      8.64 o 
   1  20   9        7.68       17.35     10.39 o 
   2  20   9        3.38       -5.78     15.65 o 
   3  20   9        6.30       18.49      6.22 o 
   4  20   9       11.57       11.48     10.29 o 
  -4  21   9        0.62        5.21     13.27 o 
  -3  21   9        2.88       -3.53     12.24 o 
  -2  21   9       10.34        0.06     13.84 o 
  -1  21   9        7.93       10.46     11.73 o 
   0  21   9       22.75       26.41      7.39 o 
   1  21   9        3.22        4.80      9.33 o 
   2  21   9        0.49        9.19      9.93 o 
   3  21   9        1.61        8.33     11.86 o 
   4  21   9       28.37       29.05     16.70 o 
  -3  22   9        0.05      -16.54     16.54 o 
  -2  22   9       11.51       13.75     10.56 o 
  -1  22   9        7.05      -14.37     14.56 o 
   0  22   9       33.40       36.15      7.77 o 
   1  22   9        5.72       21.19      6.55 o 
   2  22   9        6.82       -4.69     14.05 o 
  -1  23   9       20.15       40.07      7.97 o 
   0  23   9        1.35        2.79      9.10 o 
 -10   0  10        2.71       -1.54     12.68 o 
  -9   0  10       10.10       -1.99     13.36 o 
  -8   0  10        0.00       -7.63     12.02 o 
  -7   0  10        0.06       -6.86     11.15 o 
  -6   0  10       35.31       39.44      7.38 o 
  -5   0  10        7.57       15.75     11.35 o 
  -4   0  10       52.05       45.90      7.32 o 
  -3   0  10       16.57       12.28     10.66 o 
  -2   0  10       12.93       12.01     10.35 o 
  -1   0  10      237.11      257.98     16.18 o 
   0   0  10       37.54       43.26      8.23 o 
   1   0  10       32.62       39.11      6.81 o 
   2   0  10       20.54       21.47     11.40 o 
   3   0  10      115.38      114.19      9.58 o 
   4   0  10       67.40       58.65      9.08 o 
   5   0  10      149.58      162.62     12.31 o 
   6   0  10        6.34        9.93     12.34 o 
   7   0  10       24.29       18.42      7.76 o 
   8   0  10        0.00       -6.97     14.09 o 
   9   0  10        8.99       21.35      6.84 o 
 -10   1  10       21.21       18.94     17.10 o 
  -9   1  10        4.26        2.27     13.76 o 
  -8   1  10        0.30        9.34      7.13 o 
  -7   1  10        0.02      -12.33     12.33 o 
  -6   1  10        3.40      -13.49     13.49 o 
  -5   1  10       30.51       33.74      6.36 o 
  -4   1  10        6.73       20.41      5.65 o 
  -3   1  10       23.65       23.86      5.76 o 
  -2   1  10       77.70       91.08      8.65 o 
  -1   1  10       20.21       21.47      5.93 o 
   0   1  10       18.31       13.00      6.62 o 
   1   1  10      111.26       93.23      8.93 o 
   2   1  10      130.60      129.05     10.30 o 
   3   1  10       45.40       50.26      7.65 o 
   4   1  10        0.98       12.23      7.82 o 
   5   1  10        4.05        8.38     10.43 o 
   6   1  10        3.14       -3.72      8.62 o 
   7   1  10        0.65       -5.55     12.06 o 
   8   1  10        0.32        3.05     12.23 o 
   9   1  10        0.06        4.78      9.56 o 
 -10   2  10        6.63        1.64     11.45 o 
  -9   2  10        0.00        9.08      9.71 o 
  -8   2  10        0.51        4.59      8.57 o 
  -7   2  10       61.96       32.50     16.76 o 
  -6   2  10       37.33       29.14      7.44 o 
  -5   2  10       35.53       34.88      6.73 o 
  -4   2  10       28.28       12.42     11.96 o 
  -3   2  10        0.02       -3.07      7.75 o 
  -2   2  10        7.18        5.38      9.29 o 
  -1   2  10        1.71       13.87      9.73 o 
   0   2  10       20.33       16.02      6.39 o 
   1   2  10       15.39        9.18     10.19 o 
   2   2  10       86.33       84.85      8.16 o 
   3   2  10        2.84       -1.03     10.29 o 
   4   2  10        8.45       -8.12     13.88 o 
   5   2  10       12.43       17.18     11.16 o 
   6   2  10        0.24       -4.98     11.31 o 
   7   2  10        0.66       10.43      9.48 o 
   8   2  10        1.21        8.14     11.23 o 
   9   2  10        5.28        2.90     13.07 o 
 -10   3  10       16.31       19.58      7.93 o 
  -9   3  10        4.83       16.94     12.24 o 
  -8   3  10       20.79        4.63      8.62 o 
  -7   3  10       13.16       11.89      8.79 o 
  -6   3  10       36.55       40.09      6.81 o 
  -5   3  10       47.58       44.37      6.85 o 
  -4   3  10       28.33       23.70      6.02 o 
  -3   3  10       68.32       62.72      8.33 o 
  -2   3  10       54.17       64.09      7.82 o 
  -1   3  10        0.22        6.42      6.27 o 
   0   3  10        0.23       -6.62     10.90 o 
   1   3  10       96.82       89.01      8.74 o 
   2   3  10        0.35       -0.52      9.00 o 
   3   3  10       31.46       27.78      7.07 o 
   4   3  10       14.64       27.74      7.01 o 
   5   3  10        3.68       -3.34     11.73 o 
   6   3  10       38.77       34.35      8.42 o 
   7   3  10        0.31       11.96     11.00 o 
   8   3  10       12.18        9.06      9.68 o 
   9   3  10        0.04       -4.76     14.10 o 
 -10   4  10        2.39      -12.82     15.30 o 
  -9   4  10        4.11       -8.65     13.18 o 
  -8   4  10        1.23       -2.98     11.22 o 
  -7   4  10        1.64       13.81      9.01 o 
  -6   4  10        1.94        9.46      8.01 o 
  -5   4  10        0.45        4.66      9.58 o 
  -4   4  10       14.05       12.37      9.69 o 
  -3   4  10       13.26       12.78     11.10 o 
  -2   4  10       54.70       48.00      7.75 o 
  -1   4  10       22.26       33.27      5.90 o 
   0   4  10       28.04       34.14      6.50 o 
   1   4  10       29.40       27.20      7.31 o 
   2   4  10       95.98       90.60      9.00 o 
   3   4  10       21.16        2.68     12.29 o 
   4   4  10        4.18        7.91      9.78 o 
   5   4  10       45.75       47.21      8.40 o 
   6   4  10        0.28       10.15      8.71 o 
   7   4  10        1.38        6.69      8.91 o 
   8   4  10        0.67        1.77     10.87 o 
   9   4  10        0.81        9.75     13.88 o 
  -9   5  10        0.50       -2.60     10.56 o 
  -8   5  10        2.49       10.77      9.41 o 
  -7   5  10       11.86       13.25     10.49 o 
  -6   5  10       18.30       16.82     12.40 o 
  -5   5  10        3.10       -5.89      9.90 o 
  -4   5  10        2.00        3.44      7.94 o 
  -3   5  10        1.15       -2.61     10.29 o 
  -2   5  10       37.15       32.28      6.85 o 
  -1   5  10       18.39       27.81      5.72 o 
   0   5  10       34.77       41.30      5.94 o 
   1   5  10       33.01       10.59     11.45 o 
   2   5  10        4.89        2.72     11.97 o 
   3   5  10       60.59       52.73      7.46 o 
   4   5  10       10.80       12.53     11.28 o 
   5   5  10        0.13        6.56      6.01 o 
   6   5  10       12.23       22.36      7.25 o 
   7   5  10        6.97       -3.00     11.33 o 
   8   5  10        0.34       14.45      8.39 o 
  -9   6  10        0.36        1.75     11.09 o 
  -8   6  10        1.06        5.93     10.66 o 
  -7   6  10        9.07       -1.38     11.96 o 
  -6   6  10        0.15       -9.54     12.69 o 
  -5   6  10        1.24       -0.39      9.44 o 
  -4   6  10       18.33       10.26     11.79 o 
  -3   6  10        1.37      -10.98     10.98 o 
  -2   6  10        0.00        3.35      7.58 o 
  -1   6  10       13.89       12.42     10.80 o 
   0   6  10       61.69       57.21     20.24 o 
   1   6  10        4.75        3.67     10.55 o 
   2   6  10       23.87        5.88     12.37 o 
   3   6  10        0.80        0.87     10.02 o 
   4   6  10        2.46        9.31     11.26 o 
   5   6  10       35.09       17.55     14.37 o 
   6   6  10       13.65       14.10     13.20 o 
   7   6  10        5.82       12.23     11.37 o 
   8   6  10        0.21        0.43      8.97 o 
  -9   7  10        6.73        9.27     10.05 o 
  -8   7  10       14.25        2.36     13.29 o 
  -7   7  10        6.96        5.09     11.44 o 
  -6   7  10        2.89        8.04      8.26 o 
  -5   7  10        6.80        6.10     11.33 o 
  -4   7  10        7.72       14.37     11.45 o 
  -3   7  10        1.82       15.96     10.21 o 
  -2   7  10       27.15       33.43      6.93 o 
  -1   7  10       31.66       22.21      7.42 o 
   0   7  10        4.51        3.36      9.24 o 
   1   7  10        7.64       16.03      8.99 o 
   2   7  10        4.66      -10.02     11.72 o 
   3   7  10        2.33        1.86      8.05 o 
   4   7  10       11.69       20.46     11.31 o 
   5   7  10       10.96       23.23     12.11 o 
   6   7  10       41.28       51.34      7.97 o 
   7   7  10        5.76        0.53      8.46 o 
   8   7  10       15.63       31.12     16.48 o 
  -9   8  10        4.06       11.60     10.41 o 
  -8   8  10        3.54       15.29     10.20 o 
  -7   8  10       46.57       52.81      8.61 o 
  -6   8  10        1.62       12.62      7.20 o 
  -5   8  10       18.03       12.14     11.01 o 
  -4   8  10        6.10        7.55      7.60 o 
  -3   8  10       36.22       39.38      7.57 o 
  -2   8  10       19.03       13.50      9.17 o 
  -1   8  10       22.48       41.79      5.82 o 
   0   8  10        2.28        9.67      8.56 o 
   1   8  10       43.49       39.03      7.31 o 
   2   8  10        2.91        7.97      9.74 o 
   3   8  10       10.80        7.63     11.05 o 
   4   8  10       62.66       70.46     10.04 o 
   5   8  10        1.70       11.83      6.18 o 
   6   8  10        0.23        3.85      9.98 o 
   7   8  10        0.01       12.39     11.59 o 
   8   8  10        8.34       -1.43     12.75 o 
  -9   9  10        0.84      -13.59     13.59 o 
  -8   9  10       46.93       32.03      9.02 o 
  -7   9  10        6.17       -9.35     14.67 o 
  -6   9  10       23.82       27.75      7.58 o 
  -5   9  10        1.96        8.06     12.02 o 
  -4   9  10        0.34       -0.94     10.72 o 
  -3   9  10        0.48       -9.58     10.42 o 
  -2   9  10       26.80       21.53     13.48 o 
  -1   9  10        0.74       -1.60     11.55 o 
   0   9  10       68.85       53.26      5.88 o 
   1   9  10       38.71       41.17      7.02 o 
   2   9  10       96.80       94.98      9.70 o 
   3   9  10        3.86       -4.43     10.43 o 
   4   9  10       11.95       14.06     11.31 o 
   5   9  10       23.56       12.11      9.11 o 
   6   9  10        8.98        5.12      7.55 o 
   7   9  10        0.00        6.07     11.16 o 
   8   9  10       30.94       49.29      7.83 o 
  -9  10  10        0.07       -8.46     12.44 o 
  -8  10  10       12.77       16.32     13.89 o 
  -7  10  10        0.41       -0.96     11.71 o 
  -6  10  10       39.50       28.66      7.94 o 
  -5  10  10        0.03       -9.30     12.05 o 
  -4  10  10       37.65       39.96      7.30 o 
  -3  10  10       12.04       17.23     12.68 o 
  -2  10  10        3.54        8.18      7.14 o 
  -1  10  10       12.66       -5.04     11.69 o 
   0  10  10        2.93        1.02     13.84 o 
   1  10  10        2.93        6.81      8.60 o 
   2  10  10        0.01       12.24      9.46 o 
   3  10  10        0.03      -10.09     10.09 o 
   4  10  10        4.00       -4.95     11.27 o 
   5  10  10       13.03        8.44     12.98 o 
   6  10  10        1.25        8.61     13.67 o 
   7  10  10        5.77       22.68     14.27 o 
   8  10  10        3.20       -7.19     14.27 o 
  -8  11  10       24.58       20.05     15.74 o 
  -7  11  10        3.37      -14.91     14.91 o 
  -6  11  10       11.76       -3.61     12.36 o 
  -5  11  10       39.37       32.08      8.39 o 
  -4  11  10       12.28       -2.89     10.94 o 
  -3  11  10       30.97       23.50     12.59 o 
  -2  11  10       11.96       15.84      7.13 o 
  -1  11  10        5.03       -1.88     12.36 o 
   0  11  10        0.12        1.12      7.37 o 
   1  11  10       14.34        7.19     14.48 o 
   2  11  10      123.21      112.54     11.26 o 
   3  11  10        8.75       16.55     10.39 o 
   4  11  10       14.15        1.89     13.26 o 
   5  11  10       19.37       11.91     10.42 o 
   6  11  10       15.93      -12.92     19.17 o 
   7  11  10        4.22       -3.13     15.29 o 
  -8  12  10        5.52       22.03     13.26 o 
  -7  12  10        3.41        1.81     10.81 o 
  -6  12  10        8.44       17.85      5.54 o 
  -5  12  10        3.68        5.73      9.93 o 
  -4  12  10        0.00        4.93     10.69 o 
  -3  12  10        1.57       -2.91     11.00 o 
  -2  12  10        0.05        7.32      9.37 o 
  -1  12  10      103.22      130.76     10.70 o 
   0  12  10       23.75       29.67      5.30 o 
   1  12  10       32.45       16.64     14.77 o 
   2  12  10        0.03        0.70     11.21 o 
   3  12  10        0.96        4.41     12.00 o 
   4  12  10       49.04       50.44      8.94 o 
   5  12  10        1.76        0.35     13.02 o 
   6  12  10        2.60       12.12      7.99 o 
   7  12  10        3.45        3.07     13.16 o 
  -8  13  10        4.94        7.55     13.82 o 
  -7  13  10        1.60       -7.33     14.68 o 
  -6  13  10        1.30        9.30     12.47 o 
  -5  13  10       12.45       18.06      7.23 o 
  -4  13  10        7.41       -6.46     13.63 o 
  -3  13  10        3.50       17.47      9.31 o 
  -2  13  10        8.34       -7.31     12.10 o 
  -1  13  10        3.12      -10.86     11.62 o 
   0  13  10        0.89        2.67      7.44 o 
   1  13  10        6.70        6.10      7.87 o 
   2  13  10        4.17       -4.83     10.99 o 
   3  13  10        6.33       17.13     10.84 o 
   4  13  10       12.76        2.50     12.79 o 
   5  13  10        0.03       -3.13     11.60 o 
   6  13  10       25.96        1.40     15.45 o 
   7  13  10        5.35       10.78     12.40 o 
  -7  14  10       15.61      -18.65     18.65 o 
  -6  14  10        0.75        9.64      7.44 o 
  -5  14  10        5.57        3.08     11.59 o 
  -4  14  10       12.11       -4.82     14.23 o 
  -3  14  10        1.53      -14.21     14.21 o 
  -2  14  10       10.36       12.78     11.74 o 
  -1  14  10       28.30       15.76     12.96 o 
   0  14  10        0.13       -5.76      8.84 o 
   1  14  10        2.51      -13.88     13.88 o 
   2  14  10        3.55       -0.01      9.14 o 
   3  14  10        4.09        9.87      8.29 o 
   4  14  10        1.11       10.73      9.37 o 
   5  14  10        3.48        6.62     14.05 o 
   6  14  10        0.21        0.40      9.10 o 
  -7  15  10        0.05       -1.47     12.59 o 
  -6  15  10       10.11       22.98     12.61 o 
  -5  15  10        0.71       -4.61     13.97 o 
  -4  15  10       11.69       19.43      6.75 o 
  -3  15  10       13.18       11.06     12.05 o 
  -2  15  10       18.39        4.43     15.85 o 
  -1  15  10        0.11        7.77     10.18 o 
   0  15  10       35.86       24.20     12.86 o 
   1  15  10        5.30        0.49     15.39 o 
   2  15  10        1.43       14.96      7.71 o 
   3  15  10       19.54       30.89      7.18 o 
   4  15  10        2.56       -4.61     13.95 o 
   5  15  10        5.56       -7.74     11.62 o 
   6  15  10        3.54      -18.53     18.53 o 
  -6  16  10        0.04      -10.99     13.07 o 
  -5  16  10        0.80       11.52      6.30 o 
  -4  16  10       16.75       20.63      8.26 o 
  -3  16  10        3.87       13.31     12.59 o 
  -2  16  10       41.88       38.37      9.34 o 
  -1  16  10       16.25       23.95      7.64 o 
   0  16  10        2.41        6.78      7.32 o 
   1  16  10        4.76       11.68     14.60 o 
   2  16  10        0.31       -7.75     12.14 o 
   3  16  10        0.26        9.99     11.00 o 
   4  16  10        1.22      -14.49     14.49 o 
   5  16  10        0.81       -8.84     13.30 o 
  -6  17  10       26.34        5.48     16.11 o 
  -5  17  10        6.17       14.40      8.38 o 
  -4  17  10       27.26       20.63     11.50 o 
  -3  17  10        1.10        7.35     12.46 o 
  -2  17  10       67.32       61.53     10.37 o 
  -1  17  10        2.18        2.99     15.63 o 
   0  17  10        2.09       -1.09     12.79 o 
   1  17  10       13.20       13.47     12.75 o 
   2  17  10        0.18      -10.92     13.65 o 
   3  17  10        4.64       12.97      8.77 o 
   4  17  10        0.19        9.90      7.69 o 
   5  17  10        0.19        9.19     10.03 o 
  -5  18  10       21.30       -0.19     14.29 o 
  -4  18  10       36.02       22.67     20.02 o 
  -3  18  10        1.89        2.28     13.83 o 
  -2  18  10       21.25       11.39     16.76 o 
  -1  18  10        8.96       15.91     13.39 o 
   0  18  10       26.64       21.61     12.81 o 
   1  18  10        0.00        6.86      9.30 o 
   2  18  10        2.27       19.75     10.80 o 
   3  18  10       13.13       21.98      7.37 o 
   4  18  10       15.13       -2.39     14.00 o 
  -4  19  10        3.83       -5.95     12.30 o 
  -3  19  10       20.68        8.77     14.73 o 
  -2  19  10        1.15        9.68     13.30 o 
  -1  19  10        3.59       16.87     10.29 o 
   0  19  10        9.47       19.98      7.74 o 
   1  19  10        9.34        3.95     11.12 o 
   2  19  10       36.61       54.12      9.12 o 
   3  19  10        0.12        1.12     15.73 o 
  -3  20  10        1.73        0.74     12.98 o 
  -2  20  10        0.01        8.00      7.66 o 
  -1  20  10        9.43       16.45     14.17 o 
   0  20  10        1.44       -9.96     10.70 o 
   1  20  10        0.03       -8.10     12.02 o 
   2  20  10       10.13       14.21     14.07 o 
  -2  21  10        7.19       24.32     13.59 o 
  -1  21  10        5.06       -4.82     14.28 o 
   0  21  10        1.09        5.21     13.73 o 
   1  21  10        1.47      -12.97     12.97 o 
  -9   1  11        3.42       -9.28     13.76 o 
  -8   1  11        1.61        7.44     12.91 o 
  -7   1  11        4.77        8.73      9.18 o 
  -6   1  11        0.61       14.14      9.27 o 
  -5   1  11        0.94        3.12     10.35 o 
  -4   1  11       22.99       29.68      6.11 o 
  -3   1  11        0.89        6.82      8.63 o 
  -2   1  11        1.72      -12.93     13.42 o 
  -1   1  11        1.09       11.39      6.67 o 
   0   1  11        1.49        4.49      6.73 o 
   1   1  11        0.58      -14.39     14.39 o 
   2   1  11       30.71       -1.02     16.16 o 
   3   1  11       28.87       29.99      7.24 o 
   4   1  11        1.90      -16.35     16.35 o 
   5   1  11        1.51        5.78     10.02 o 
   6   1  11       12.56        3.15     11.80 o 
   7   1  11        3.42       12.20      7.09 o 
   8   1  11        2.64        1.62     11.26 o 
  -9   2  11        0.17       -7.07     14.04 o 
  -8   2  11        7.41       22.50     14.15 o 
  -7   2  11        7.32        8.89      9.14 o 
  -6   2  11       57.28       48.65      9.24 o 
  -5   2  11       34.60       40.43      7.63 o 
  -4   2  11       25.62       16.36     11.99 o 
  -3   2  11        0.72       -4.68     10.93 o 
  -2   2  11        0.21       15.31      9.46 o 
  -1   2  11        2.51        4.17     10.41 o 
   0   2  11        8.87       13.06      7.29 o 
   1   2  11        0.18      -11.68     11.68 o 
   2   2  11       68.38       63.62      8.71 o 
   3   2  11       24.89       25.33     12.75 o 
   4   2  11        0.00       11.74      8.66 o 
   5   2  11        1.15       -1.41     12.08 o 
   6   2  11        0.33       14.21     11.42 o 
   7   2  11       14.98        6.11     17.72 o 
   8   2  11       22.65       29.10      8.79 o 
  -9   3  11        0.04        3.93     11.74 o 
  -8   3  11        5.41       -6.00     15.97 o 
  -7   3  11       29.68       25.57      7.84 o 
  -6   3  11       44.49       23.52     13.75 o 
  -5   3  11        4.05       11.00      9.90 o 
  -4   3  11        1.27       -9.11     12.19 o 
  -3   3  11       19.43       14.55     14.09 o 
  -2   3  11       15.67       15.09     10.67 o 
  -1   3  11       34.61        7.88     15.43 o 
   0   3  11        3.18        2.36      6.99 o 
   1   3  11        5.26       10.02      8.82 o 
   2   3  11        7.02        9.61      6.05 o 
   3   3  11       13.12       -9.63     13.05 o 
   4   3  11        1.10       13.56      8.83 o 
   5   3  11        0.05       14.31      9.36 o 
   6   3  11       10.56       -9.39     14.75 o 
   7   3  11        3.53        0.06     13.86 o 
   8   3  11        1.33       18.43     11.25 o 
  -9   4  11        9.32       14.09     10.92 o 
  -8   4  11        6.02       -8.66     13.19 o 
  -7   4  11       24.96       19.44     13.18 o 
  -6   4  11       22.00       16.87      7.55 o 
  -5   4  11       84.87       84.34     10.81 o 
  -4   4  11       15.11       12.75      6.42 o 
  -3   4  11       18.48       13.29      8.96 o 
  -2   4  11        2.66       10.47      9.22 o 
  -1   4  11        7.12        6.84      8.57 o 
   0   4  11      173.31      174.45      9.07 o 
   1   4  11       21.39       22.45     11.93 o 
   2   4  11       23.31        2.64     13.49 o 
   3   4  11        4.31       13.64     10.92 o 
   4   4  11        0.01       -3.04     11.23 o 
   5   4  11        2.89        5.10     11.46 o 
   6   4  11        2.51       10.54      7.36 o 
   7   4  11       12.31       15.53      7.95 o 
   8   4  11        1.27       14.03      7.71 o 
  -8   5  11       40.05       10.89     14.78 o 
  -7   5  11        0.01      -12.84     13.31 o 
  -6   5  11       20.19       15.62     11.04 o 
  -5   5  11       13.56       18.07     11.95 o 
  -4   5  11       19.38        5.53     12.62 o 
  -3   5  11        2.89      -12.46     12.46 o 
  -2   5  11        0.02       -0.86     10.48 o 
  -1   5  11        1.80       16.35     10.58 o 
   0   5  11        2.56        1.35      8.30 o 
   1   5  11        8.09       -2.54     10.20 o 
   2   5  11        0.39       -0.91     10.60 o 
   3   5  11        8.02        7.87     11.74 o 
   4   5  11        1.13       10.54     11.31 o 
   5   5  11        7.99       -8.09     12.95 o 
   6   5  11       10.67       -3.91     12.96 o 
   7   5  11       26.27       29.70      9.16 o 
  -8   6  11        1.45      -14.92     15.54 o 
  -7   6  11        3.57       16.48      5.89 o 
  -6   6  11       14.00        1.13     11.31 o 
  -5   6  11        3.20        6.30     12.35 o 
  -4   6  11        0.00       -6.63     10.87 o 
  -3   6  11        9.60       12.76     13.07 o 
  -2   6  11        0.14        1.35      9.71 o 
  -1   6  11        7.53       15.26      9.12 o 
   0   6  11        8.35        6.61      7.50 o 
   1   6  11        0.85        5.90      7.52 o 
   2   6  11        0.36       -1.00     10.78 o 
   3   6  11        9.03        5.00     13.70 o 
   4   6  11        5.27       -4.46     13.69 o 
   5   6  11       10.96        9.06     11.95 o 
   6   6  11        4.24       12.35     11.55 o 
   7   6  11        1.35       -2.73     10.77 o 
  -8   7  11       14.37        8.31     11.73 o 
  -7   7  11       10.01       17.44     10.43 o 
  -6   7  11        0.25      -15.07     15.07 o 
  -5   7  11       11.22       -4.68     14.06 o 
  -4   7  11        1.60       -8.09      9.68 o 
  -3   7  11        5.16       -9.96     13.49 o 
  -2   7  11        5.40       12.05     10.86 o 
  -1   7  11        9.39       13.26      5.46 o 
   0   7  11       29.29       33.50      7.04 o 
   1   7  11        8.48       26.40      6.11 o 
   2   7  11       20.07      -16.13     16.13 o 
   3   7  11       32.13       28.37      8.39 o 
   4   7  11        0.46       -6.50     10.19 o 
   5   7  11        0.79       -4.89     10.86 o 
   6   7  11        1.07        4.72      9.10 o 
   7   7  11        0.48        1.74     11.32 o 
  -8   8  11        0.26       -1.49     12.74 o 
  -7   8  11        1.32        8.27     11.43 o 
  -6   8  11       37.12       17.43     16.53 o 
  -5   8  11        1.54       -7.53     15.23 o 
  -4   8  11        5.96       17.77      9.51 o 
  -3   8  11        4.65       -5.32     11.96 o 
  -2   8  11       14.18       18.97     12.71 o 
  -1   8  11        0.01       -3.41      8.05 o 
   0   8  11        0.56       -9.10      9.10 o 
   1   8  11        1.12        2.59     11.44 o 
   2   8  11        1.61       -0.52     10.18 o 
   3   8  11        5.59       16.37     11.94 o 
   4   8  11        3.19        1.18     11.11 o 
   5   8  11        0.42       15.58      8.06 o 
   6   8  11       21.84        0.13     13.63 o 
   7   8  11        1.24       -0.56     11.18 o 
  -8   9  11       12.24        8.49     12.18 o 
  -7   9  11        0.79       -6.07     16.18 o 
  -6   9  11        0.41       12.45      5.68 o 
  -5   9  11       10.82        7.88     10.56 o 
  -4   9  11       18.62        3.74     13.50 o 
  -3   9  11        0.01       13.50      8.79 o 
  -2   9  11       70.97       82.32      9.46 o 
  -1   9  11       23.58       27.13     14.10 o 
   0   9  11        4.96        2.65      6.99 o 
   1   9  11        4.29        9.23      9.73 o 
   2   9  11        0.05        0.02      9.07 o 
   3   9  11       28.20       27.95      7.36 o 
   4   9  11        0.50      -13.46     13.46 o 
   5   9  11       10.42       -5.97     12.71 o 
   6   9  11        7.71       16.47      8.59 o 
   7   9  11        0.30        3.95     11.76 o 
  -7  10  11        5.16        9.33      7.50 o 
  -6  10  11        6.53      -10.80     10.80 o 
  -5  10  11        4.81      -14.33     14.33 o 
  -4  10  11       44.10       22.34     18.47 o 
  -3  10  11       52.05        0.56     19.77 o 
  -2  10  11        0.81      -14.99     14.99 o 
  -1  10  11       32.24       23.43     15.11 o 
   0  10  11       43.43       36.32      7.19 o 
   1  10  11       14.54       19.19     10.20 o 
   2  10  11        8.52       13.86      7.09 o 
   3  10  11        3.38        5.73     14.01 o 
   4  10  11       19.92       15.48     12.88 o 
   5  10  11        0.04      -12.08     15.19 o 
   6  10  11        0.84        7.49     13.27 o 
  -7  11  11        0.07        4.40     14.77 o 
  -6  11  11        0.03       12.61     11.85 o 
  -5  11  11       10.20       -3.07     11.38 o 
  -4  11  11        1.45        7.02     11.68 o 
  -3  11  11        0.29       -2.66     10.63 o 
  -2  11  11        3.83       10.35      7.84 o 
  -1  11  11        3.10       13.27     10.47 o 
   0  11  11        4.60        5.66      7.89 o 
   1  11  11        0.59        1.24     10.60 o 
   2  11  11        5.59       10.98     11.86 o 
   3  11  11       26.88       27.81      7.38 o 
   4  11  11       22.61       22.53     16.04 o 
   5  11  11       15.34        2.31     14.05 o 
   6  11  11       12.77        9.84     13.75 o 
  -7  12  11        0.32       11.84      6.87 o 
  -6  12  11        8.15        8.29     11.55 o 
  -5  12  11        2.03       -6.80     13.92 o 
  -4  12  11        2.12        9.13     12.14 o 
  -3  12  11        4.68        9.87      6.17 o 
  -2  12  11        0.98        8.89      7.44 o 
  -1  12  11       16.57       32.12      6.91 o 
   0  12  11        0.23        4.15      6.70 o 
   1  12  11       17.51       20.53     12.52 o 
   2  12  11        2.94      -10.07     12.81 o 
   3  12  11       13.70       15.07      9.52 o 
   4  12  11        2.37        1.83     10.64 o 
   5  12  11        2.86        3.51     15.74 o 
   6  12  11        0.32       -0.62     11.34 o 
  -6  13  11        0.02       -6.67     13.50 o 
  -5  13  11        9.63       19.92      7.03 o 
  -4  13  11       21.71       17.58     13.16 o 
  -3  13  11       18.47       13.90     15.08 o 
  -2  13  11        2.67        5.23     11.93 o 
  -1  13  11        2.00        8.65      9.00 o 
   0  13  11       59.98       62.01     12.91 o 
   1  13  11        0.03        6.96     15.28 o 
   2  13  11        1.60        4.35     12.93 o 
   3  13  11        0.38      -13.24     13.24 o 
   4  13  11        0.08       -9.85     11.42 o 
   5  13  11       15.37       26.39     13.53 o 
  -6  14  11        2.31        5.14     13.10 o 
  -5  14  11        3.10        2.99     12.53 o 
  -4  14  11       60.73       58.05     10.08 o 
  -3  14  11        1.21       10.98      6.81 o 
  -2  14  11        6.85       -8.54      9.28 o 
  -1  14  11        5.26       22.48     12.16 o 
   0  14  11        0.93       -2.23     10.33 o 
   1  14  11       52.31       53.83      9.99 o 
   2  14  11        9.32        3.10     11.90 o 
   3  14  11       20.42       18.31      9.93 o 
   4  14  11        3.06       -6.57     13.39 o 
   5  14  11        0.26       -2.83     10.99 o 
  -5  15  11       11.06        3.39     15.67 o 
  -4  15  11        4.93       -2.96     14.94 o 
  -3  15  11       21.57       17.61     10.08 o 
  -2  15  11        4.04       -9.12     14.12 o 
  -1  15  11       46.37       46.39     10.39 o 
   0  15  11        5.55       -9.53      9.68 o 
   1  15  11        0.31       18.64     12.07 o 
   2  15  11       15.57        1.42     14.82 o 
   3  15  11       53.69       58.05      9.71 o 
   4  15  11        0.92       -1.80      8.68 o 
  -5  16  11       15.36       21.86     13.22 o 
  -4  16  11        7.13       -7.25     17.49 o 
  -3  16  11        0.16       -5.62     11.93 o 
  -2  16  11       14.69       17.38      8.25 o 
  -1  16  11        5.39       14.43     16.05 o 
   0  16  11       22.04       11.88     12.50 o 
   1  16  11        1.81       23.32     12.75 o 
   2  16  11       17.97       11.77     13.36 o 
   3  16  11        7.85       11.69     13.48 o 
   4  16  11        0.00       -3.41     15.39 o 
  -4  17  11        3.30       -4.43     16.89 o 
  -3  17  11        1.32       -4.14     16.59 o 
  -2  17  11       15.56       14.20     13.88 o 
  -1  17  11        0.66       -3.02     15.23 o 
   0  17  11        0.03        5.06      8.04 o 
   1  17  11        1.56        9.65     13.39 o 
   2  17  11       17.42      -20.52     20.52 o 
   3  17  11        0.36      -13.08     13.08 o 
  -3  18  11        0.46        8.88      7.35 o 
  -2  18  11        4.41      -12.45     15.02 o 
  -1  18  11        0.89       -1.45     12.81 o 
   0  18  11        3.56        2.93      9.26 o 
   1  18  11        0.04       13.27     15.42 o 
   2  18  11        2.90        5.21     13.47 o 
  -1  19  11        0.00       -4.88     14.44 o 
   0  19  11        0.00        1.59     11.76 o 
  -8   0  12       55.81       46.12      9.62 o 
  -7   0  12        0.00       -3.55     12.27 o 
  -6   0  12       18.89       17.40     10.43 o 
  -5   0  12        2.59       -9.71     11.96 o 
  -4   0  12        5.91      -13.35     13.35 o 
  -3   0  12        2.22        1.85      9.23 o 
  -2   0  12        5.25        0.02      8.82 o 
  -1   0  12       12.62       14.32     13.07 o 
   0   0  12       24.54       25.27      6.55 o 
   1   0  12        5.80       -8.68     14.21 o 
   2   0  12       59.40       62.96      9.35 o 
   3   0  12        5.75       -7.41     11.78 o 
   4   0  12       25.65        4.24     16.54 o 
   5   0  12        5.32       12.22      9.67 o 
   6   0  12        0.01       12.64     12.02 o 
  -8   1  12       10.66       -3.93     12.82 o 
  -7   1  12       28.01       18.43     14.09 o 
  -6   1  12        0.93       15.20     10.14 o 
  -5   1  12        0.31      -12.52     12.52 o 
  -4   1  12        0.05      -13.10     13.10 o 
  -3   1  12       33.61       16.77     13.93 o 
  -2   1  12        5.23       16.48      6.30 o 
  -1   1  12       43.02       53.08      9.07 o 
   0   1  12        8.75       17.38      7.98 o 
   1   1  12        1.65       -0.58     10.30 o 
   2   1  12       28.00       22.95     14.67 o 
   3   1  12        3.69      -14.66     14.66 o 
   4   1  12        0.72      -16.02     16.02 o 
   5   1  12        0.04       13.25     10.03 o 
   6   1  12        0.13       18.01     10.89 o 
  -7   2  12        0.29       -0.45     10.81 o 
  -6   2  12        2.37        1.79     10.41 o 
  -5   2  12        0.34       16.50      9.80 o 
  -4   2  12        8.07       15.97      8.17 o 
  -3   2  12        0.41      -12.76     12.76 o 
  -2   2  12       28.04       31.63      7.18 o 
  -1   2  12        6.38       15.46      9.05 o 
   0   2  12       80.75       70.23      6.67 o 
   1   2  12       20.73        8.05     15.02 o 
   2   2  12        0.43      -12.62     14.06 o 
   3   2  12       13.45       15.52     14.60 o 
   4   2  12        8.57        4.64      8.73 o 
   5   2  12        9.62        7.41     12.71 o 
   6   2  12        0.11       -4.12     16.49 o 
  -7   3  12        2.18        1.74     11.01 o 
  -6   3  12        0.61        8.84      9.40 o 
  -5   3  12        3.42       -0.92     11.29 o 
  -4   3  12        2.22      -15.16     15.16 o 
  -3   3  12       10.64       18.98      6.34 o 
  -2   3  12        8.18       -5.73     12.70 o 
  -1   3  12        0.10        4.38     11.95 o 
   0   3  12       23.78       15.91      6.65 o 
   1   3  12       89.87       75.10     10.12 o 
   2   3  12        1.31       -3.24     11.56 o 
   3   3  12        0.01       16.07     13.44 o 
   4   3  12       58.77       72.46     10.76 o 
   5   3  12       36.59       39.95      9.48 o 
   6   3  12        4.98      -10.80     16.10 o 
  -7   4  12        3.00        9.16      9.95 o 
  -6   4  12        1.12      -12.05     15.03 o 
  -5   4  12        0.97        0.35     12.86 o 
  -4   4  12       12.59       24.98      6.58 o 
  -3   4  12        0.10       -2.06     13.20 o 
  -2   4  12        0.09       -7.04     11.37 o 
  -1   4  12       19.37       -0.55     16.45 o 
   0   4  12        7.76        7.03      8.57 o 
   1   4  12       10.83       -5.03     14.45 o 
   2   4  12        0.68        8.18     12.61 o 
   3   4  12        0.08      -11.27     11.34 o 
   4   4  12        4.28        8.51     13.53 o 
   5   4  12       16.14       13.82     13.33 o 
   6   4  12        0.03      -11.65     11.65 o 
  -7   5  12        2.71       -0.10     14.11 o 
  -6   5  12        0.82       -4.61     10.02 o 
  -5   5  12       39.65       40.61      9.16 o 
  -4   5  12        0.02        1.85      9.90 o 
  -3   5  12       33.47       24.85     16.20 o 
  -2   5  12        2.79       12.11     12.90 o 
  -1   5  12        0.40        3.74      9.48 o 
   0   5  12        1.44       -0.39      7.30 o 
   1   5  12        0.81        5.65     13.35 o 
   2   5  12       14.16      -14.65     14.65 o 
   3   5  12        2.89        4.38     12.85 o 
   4   5  12        0.23       11.27     12.53 o 
   5   5  12        2.08       14.20      8.25 o 
   6   5  12        5.91       16.49     14.29 o 
  -7   6  12        8.48      -11.86     17.33 o 
  -6   6  12       14.89       22.42     14.10 o 
  -5   6  12        5.65        4.44     13.50 o 
  -4   6  12       16.38       12.65     13.80 o 
  -3   6  12        1.79      -13.55     14.94 o 
  -2   6  12       12.26       19.39     14.73 o 
  -1   6  12       17.41       10.72     11.51 o 
   0   6  12        5.06        1.30      7.08 o 
   1   6  12        9.49       21.28     11.39 o 
   2   6  12        0.03       -8.03     12.84 o 
   3   6  12        0.14       -0.87     11.26 o 
   4   6  12       10.82       21.83      7.04 o 
   5   6  12        4.59        2.21     13.93 o 
   6   6  12        0.74       -1.14     15.85 o 
  -7   7  12        2.56        3.89     11.62 o 
  -6   7  12        1.78        4.83      9.39 o 
  -5   7  12        3.48        3.66     14.97 o 
  -4   7  12       42.91       30.54     16.31 o 
  -3   7  12        0.04        1.19     11.27 o 
  -2   7  12        0.53        7.88     10.42 o 
  -1   7  12        7.87        6.28     12.48 o 
   0   7  12        1.50       -3.64      9.53 o 
   1   7  12        9.06        9.81     10.60 o 
   2   7  12        4.36       -5.00     14.50 o 
   3   7  12        3.78       12.03     11.12 o 
   4   7  12        1.24       13.63     13.07 o 
   5   7  12        0.90        3.01     12.65 o 
   6   7  12        0.14      -17.84     17.84 o 
  -7   8  12        0.66      -13.42     13.42 o 
  -6   8  12        4.81       11.55     10.32 o 
  -5   8  12        0.49        1.80     10.76 o 
  -4   8  12        7.84       14.38     11.61 o 
  -3   8  12       16.54       28.36     14.65 o 
  -2   8  12       11.11        7.27     11.99 o 
  -1   8  12        1.76        7.01     11.54 o 
   0   8  12       36.39       34.03      6.86 o 
   1   8  12        2.54       13.98     11.14 o 
   2   8  12       23.56       29.25      7.76 o 
   3   8  12        0.24       16.90     14.41 o 
   4   8  12        4.91      -13.04     16.37 o 
   5   8  12        4.11       -8.48     16.08 o 
  -6   9  12        5.29        9.80     13.70 o 
  -5   9  12       13.40        1.37     15.25 o 
  -4   9  12        0.23       -4.77     14.20 o 
  -3   9  12        0.51       14.75      9.78 o 
  -2   9  12        8.81       -2.53     17.20 o 
  -1   9  12       10.73       19.03     12.78 o 
   0   9  12       16.27       13.20      7.59 o 
   1   9  12        3.94       10.39      7.36 o 
   2   9  12        0.33       14.31      8.12 o 
   3   9  12       33.14       24.86     16.43 o 
   4   9  12        0.00        9.17      9.85 o 
   5   9  12        1.23      -13.07     13.07 o 
  -6  10  12        5.01       17.18      9.02 o 
  -5  10  12       12.06        8.31     11.65 o 
  -4  10  12        0.74       -1.51     15.76 o 
  -3  10  12       23.46       24.47     16.09 o 
  -2  10  12        1.47       20.06      6.10 o 
  -1  10  12        1.61       11.27     12.45 o 
   0  10  12        0.36       -4.74     14.99 o 
   1  10  12        7.51       10.20      6.90 o 
   2  10  12        0.77        7.38     12.53 o 
   3  10  12        1.48       -2.87     14.82 o 
   4  10  12        4.01        9.30     10.05 o 
   5  10  12        8.86        9.79     13.93 o 
  -6  11  12       12.69       17.62     13.03 o 
  -5  11  12        5.19       10.47     11.90 o 
  -4  11  12        4.96      -11.40     14.00 o 
  -3  11  12        0.51      -12.85     16.24 o 
  -2  11  12       21.06      -14.32     18.22 o 
  -1  11  12        1.96      -16.59     16.59 o 
   0  11  12        0.01       -8.96      8.96 o 
   1  11  12        3.32       12.86      9.70 o 
   2  11  12        0.29      -16.75     16.75 o 
   3  11  12       16.83        7.08     16.94 o 
   4  11  12       31.18       21.86     19.53 o 
  -5  12  12        5.13       14.88     12.37 o 
  -4  12  12        2.34       17.79     10.76 o 
  -3  12  12       16.38       29.69      7.98 o 
  -2  12  12       21.63       24.57     17.80 o 
  -1  12  12        6.75       23.05      5.71 o 
   0  12  12        0.00        4.50     10.73 o 
   1  12  12        8.85        1.01     10.84 o 
   2  12  12        1.55       18.85     12.33 o 
   3  12  12        2.02      -15.19     15.19 o 
   4  12  12        8.75       12.12     14.09 o 
  -5  13  12        2.96      -15.53     15.94 o 
  -4  13  12        0.51        6.13     11.60 o 
  -3  13  12        0.07       -7.50     14.85 o 
  -2  13  12        1.65        0.94     12.65 o 
  -1  13  12        2.32        5.33     12.86 o 
   0  13  12        3.99        6.97      9.98 o 
   1  13  12        2.47       15.53     10.43 o 
   2  13  12        3.21       14.24      8.29 o 
   3  13  12       17.80        9.25     10.10 o 
  -4  14  12       20.05       12.33     16.78 o 
  -3  14  12        1.00        6.61     14.83 o 
  -2  14  12        0.27        2.22     14.52 o 
  -1  14  12        3.13        0.86     12.78 o 
   0  14  12        0.01       -8.85      8.85 o 
   1  14  12        2.41       21.58     12.91 o 
   2  14  12        1.10        5.20     13.04 o 
   3  14  12        0.14      -16.44     17.09 o 
  -3  15  12        3.46       18.82     14.61 o 
  -2  15  12        3.34       -0.19     14.61 o 
  -1  15  12        0.23       17.54     12.85 o 
   0  15  12        0.19       -5.70      9.11 o 
   1  15  12        0.52       -6.92      9.81 o 
   2  15  12       13.99       16.39     14.28 o 
  -2  16  12        0.01       14.32      9.12 o 
  -1  16  12       12.57      -17.91     17.91 o 
   0  16  12        2.27      -11.47     11.47 o 
   1  16  12       10.53        0.62     13.22 o 
  -6   1  13        5.91        2.05     14.61 o 
  -5   1  13        6.20       -1.32     12.24 o 
  -4   1  13        0.41       -9.58     11.10 o 
  -3   1  13       28.64       38.68      7.27 o 
  -2   1  13        0.04       -7.92     12.41 o 
  -1   1  13        0.04       -5.96     15.90 o 
   0   1  13        0.11      -16.11     18.20 o 
   1   1  13        5.44       17.20      9.74 o 
   2   1  13        1.92       12.90     14.39 o 
   3   1  13        1.76       -0.70     15.01 o 
   4   1  13        0.08       -6.68     13.66 o 
   5   1  13        0.55       13.35     15.63 o 
  -6   2  13        0.43        3.85     11.49 o 
  -5   2  13        0.09        8.40      9.24 o 
  -4   2  13        7.92       17.39     10.44 o 
  -3   2  13       31.14       41.12      7.93 o 
  -2   2  13       26.49       14.78     10.75 o 
  -1   2  13        3.86       16.26     11.60 o 
   0   2  13        2.74        4.84      9.93 o 
   1   2  13        3.77       10.75     10.54 o 
   2   2  13        0.47       -3.97     12.92 o 
   3   2  13       12.27       10.92     14.55 o 
   4   2  13        1.31       -3.22     15.34 o 
   5   2  13       21.71      -12.28     17.79 o 
  -6   3  13        0.78       -0.60     11.07 o 
  -5   3  13       26.65       30.82      7.83 o 
  -4   3  13        0.40      -16.24     16.24 o 
  -3   3  13        0.60        7.32     12.57 o 
  -2   3  13        0.89       -2.62     14.50 o 
  -1   3  13        4.35        1.68     14.40 o 
   0   3  13        2.07        7.53      8.39 o 
   1   3  13        8.38       -4.07     16.15 o 
   2   3  13        8.65      -18.70     18.70 o 
   3   3  13        0.34       -1.24     12.10 o 
   4   3  13        2.08       -1.41     12.57 o 
   5   3  13        0.64       -2.95     11.11 o 
  -6   4  13        4.81       -1.57     12.81 o 
  -5   4  13        1.43        5.68      7.23 o 
  -4   4  13        0.02       -8.50     12.96 o 
  -3   4  13       13.26       10.30      9.73 o 
  -2   4  13        0.14      -12.27     12.27 o 
  -1   4  13        0.24       13.54     12.90 o 
   0   4  13        6.23       -6.51     13.36 o 
   1   4  13        1.82       -5.93     12.61 o 
   2   4  13       18.88       28.26     14.22 o 
   3   4  13       26.84       25.66     15.48 o 
   4   4  13        0.37      -12.05     14.61 o 
  -5   5  13       13.06       26.41     16.09 o 
  -4   5  13        3.97       11.80     13.41 o 
  -3   5  13        0.10        6.97      9.52 o 
  -2   5  13        6.97        6.57     13.95 o 
  -1   5  13       17.37       17.47     16.72 o 
   0   5  13        0.12       10.81      8.44 o 
   1   5  13        0.06       -4.76     14.15 o 
   2   5  13        2.07       12.37     11.63 o 
   3   5  13        2.50       11.65     13.33 o 
   4   5  13        2.05      -15.28     15.76 o 
  -5   6  13        0.90       11.96     13.88 o 
  -4   6  13        0.04       -4.46     13.78 o 
  -3   6  13       12.98       -6.24     19.14 o 
  -2   6  13        3.77      -13.49     13.93 o 
  -1   6  13        0.20        6.48     13.76 o 
   0   6  13        0.43       -4.78      8.66 o 
   1   6  13        6.50        2.85     16.15 o 
   2   6  13        1.72      -12.33     15.29 o 
   3   6  13        0.50      -15.22     15.22 o 
   4   6  13        5.57       18.19     11.06 o 
  -5   7  13       24.27       20.66      9.61 o 
  -4   7  13       12.70      -14.31     14.56 o 
  -3   7  13        1.13       12.14     15.90 o 
  -2   7  13        1.89        7.52     13.05 o 
  -1   7  13        0.03      -15.26     15.26 o 
   0   7  13        1.79        9.36      9.13 o 
   1   7  13        0.31       14.00     13.53 o 
   2   7  13       13.64       14.79     12.13 o 
   3   7  13        6.53       -8.52     16.16 o 
   4   7  13        2.56        7.43     13.60 o 
  -5   8  13        6.55       13.12     12.68 o 
  -4   8  13        1.78       -3.67     12.53 o 
  -3   8  13       31.80       34.94      9.22 o 
  -2   8  13        0.30       -1.28     12.46 o 
  -1   8  13        0.36        0.13     13.50 o 
   0   8  13        0.78        8.28     10.54 o 
   1   8  13        0.07       -1.26     12.41 o 
   2   8  13        4.96       26.12     13.35 o 
   3   8  13        0.33      -18.79     18.79 o 
  -4   9  13        5.24        2.05     14.55 o 
  -3   9  13        0.00        4.31     14.46 o 
  -2   9  13        0.02      -17.69     17.69 o 
  -1   9  13        0.03       16.87     12.25 o 
   0   9  13        2.23       -4.85     11.25 o 
   1   9  13        0.57      -15.24     15.24 o 
   2   9  13        6.68       17.39     12.74 o 
   3   9  13       17.44       30.27     15.52 o 
  -4  10  13        7.01       10.58     12.17 o 
  -3  10  13        1.76       -3.74     12.54 o 
  -2  10  13        0.14       -4.61     14.10 o 
  -1  10  13        0.00       15.08      6.11 o 
   0  10  13        2.20       14.57      9.17 o 
   1  10  13        0.38       -9.86     14.83 o 
   2  10  13        4.75       17.50     12.88 o 
  -3  11  13        1.88        7.52     13.76 o 
  -2  11  13        0.21        7.24     10.14 o 
  -1  11  13        7.84      -18.12     19.27 o 
   0  11  13        3.99       16.75      7.68 o 
   1  11  13       13.12       12.00     10.71 o 
   2  11  13        3.12        2.00     14.79 o 
  -2  12  13       18.10      -12.46     18.06 o 
  -1  12  13        0.24      -17.18     17.18 o 
   0  12  13        2.54        9.89      7.46 o 
   1  12  13        1.14        7.09      9.99 o 
  -3   0  14        0.40        6.07     11.69 o 
  -2   0  14        5.21       13.90     13.78 o 
  -1   0  14        0.51      -15.05     15.05 o 
   0   0  14       22.21       16.28     29.39 o 
   1   0  14        0.42        0.75     13.01 o 
   2   0  14        0.58       -0.27     14.63 o 
  -3   1  14       12.57       -3.76     12.46 o 
  -2   1  14        2.12        7.60     13.76 o 
  -1   1  14        4.80       13.97     13.75 o 
   0   1  14        3.79        1.56     15.01 o 
   1   1  14        0.48      -12.93     18.62 o 
   2   1  14        5.68       -7.72     18.09 o 
  -3   2  14        0.07       -3.44     15.51 o 
  -2   2  14       13.21       10.38     16.96 o 
  -1   2  14       14.47       18.62     14.29 o 
   0   2  14        0.72       -3.53      9.63 o 
   1   2  14       25.74       21.35     19.24 o 
   2   2  14        0.41      -10.24     15.17 o 
  -3   3  14        2.88        8.83     15.33 o 
  -2   3  14        0.59      -15.98     15.98 o 
  -1   3  14       27.94       17.54     21.30 o 
   0   3  14        4.27        9.32      9.08 o 
   1   3  14        1.68       -9.61     17.43 o 
   2   3  14        0.15       -5.68     15.36 o 
  -3   4  14        0.37       -5.88     15.86 o 
  -2   4  14        1.82      -11.16     16.50 o 
  -1   4  14        0.79       -2.44     14.26 o 
   0   4  14        0.43       -5.58     18.80 o 
   1   4  14        0.60       12.79     12.36 o 
  -2   5  14       13.19        0.70     13.26 o 
  -1   5  14        0.35      -18.66     18.66 o 
   0   5  14        1.80       -4.39     10.21 o 
   1   5  14        1.23        9.67     13.76 o 
  -2   6  14        3.08        7.59     14.03 o 
  -1   6  14        6.36        7.35      7.25 o 
   0   6  14        3.79        6.14     11.12 o 
                                                 
